# Supplementary material for: The impact of continuous renal replacement therapy on renal outcomes in dialysis-requiring acute kidney injury may be related to the baseline kidney function
Source: BMC Nephrol. 2017 May 3;18:150. doi: 10.1186/s12882-017-0564-z (PMC5414157; doi:10.1186/s12882-017-0564-z)
Supplement: Additional file 1: — Data generated. (XLS 520 kb) [file 12882_2017_564_MOESM1_ESM.xls]

## Sheet: Data
NUMBER	YEAR	DAYS_IHD	DAYS_CVVHDF	AGE	GENDER	RACE	TYPE_REN_INJURY	COM_DM	COM_HYS	COM_HD	COM_HF	COM_CAD	COM_CPOD	COM_HIV	COM_CA	COM_HEMAT	COM_SOT	TYPE_SOT	COM_BMT	UREA_BEG	CREAT_BAS	GFR_BAS	CREAT_BEG	APACHE	VAD	MV	TYPE_PAT	REASON_ADM_ICU	ETIOL_AKI	FOCUS_SEPSIS	MOD1_TRS	MOD_HEM	MOD_CONT	DAYS_ICU	DAYS_HOSP	OUT_ICU	OUT_HOSP_DISCH	CREAT_HOSP_DISCH	GFR_HOSP_DISCH
4	2003	2	0	54	1	1	1	2	2	1	2	2	2	2	2	2	1	2	2	120	0.8	107.2	3.1	20	1	1	3	6	3	8	1	1	1	2	50	2	3	0.6	149.5
5	2010	5	5	68	1	1	2	2	1	1	2	2	2	2	2	2	1	2	2	79	2.2	31.8	4.5	14	2	2	1	1	3	8	1	1	2	4	28	3	3	1.9	37.7
6	2010	2	0	68	1	1	2	2	1	1	2	2	2	2	2	2	1	2	2	90	3	4.5	3.9	30	1	1	1	1	1	1	1	1	2	30	33	1
7	2006	0	2	72	2	1	2	2	1	2	1	2	2	2	2	1	1	2	2	174	0.8	75.1	3.3	29	1	1	1	1	1	1	2	2	1	4	48	1
12	2005	1	15	63	1	1	1	2	2	1	2	2	2	2	2	2	1	2	2	133	0.7	121.3	3.6	36	1	1	3	6	3	8	2	1	1	15	66	1
14	2008	2	0	22	1	1	1	2	2	1	2	2	2	2	2	2	1	2	2	104	0.6	179.4	3.2	14	1	2	3	6	2	8	1	1	2	12	18	2	2
16	2010	5	0	47	1	1	2	2	2	1	2	2	2	2	2	2	1	2	2	144	2.51	29.6	3.9	22	1	1	2	9	1	3	1	1	2	15	54	2	3	2.1	36.2
18	2012	5	5	46	2	2	2	2	1	2	2	2	2	2	2	2	1	2	2	106	1.3	56.8	3.5	28	1	1	1	1	1	3	2	1	1	11	11	1
20	2005	3	12	38	1	2	1	2	2	1	2	2	2	2	2	2	1	2	2	138	0.8	139.4	3.6	31	1	1	1	1	1	3	2	2	1	19	45	1
21	2007	9	16	40	1	1	1	2	2	1	2	2	2	2	2	2	1	2	2	169	0.7	133	3	23	1	1	3	6	1	3	2	1	1	48	51	2	3	1	88.1
24	2012	0	5	49	2	1	1	2	2	1	2	2	2	2	2	2	1	2	2	148	1.6	39.3	3.2	18	1	1	1	1	1	3	2	1	1	4	54	2	3	1.6	39.3
25	2008	1	0	45	2	2	1	2	2	1	2	2	2	2	2	2	1	2	2	101	0.6	139.3	2.9	20	1	2	3	6	3	8	1	1	2	7	23	3	3	1.2	62.6
26	2011	2	9	37	2	2	1	2	2	1	2	2	2	2	2	2	1	2	2	121	1.27	59.4	3.9	22	1	1	1	1	1	3	2	1	1	36	47	2	2
29	2010	13	13	33	2	2	1	2	2	1	2	2	2	2	2	2	1	2	2	102	0.7	124.1	3.1	18	1	1	1	1	1	3	2	1	1	32	73	2	2
30	2004	5	5	36	2	1	1	2	2	1	2	2	2	2	2	2	1	2	2	128	0.4	192.3	3.1	25	1	1	3	6	2	8	1	1	1	9	41	2	3	0.7	100.8
31	2003	1	0	60	1	1	1	2	1	1	2	2	2	2	2	2	1	2	2	145	1.1	72.7	4	20	1	2	3	6	3	8	1	1	2	5	36	2	3	1.6	47.2
35	2008	0	2	44	1	1	1	2	2	1	2	2	2	2	2	2	1	2	2	120	0.6	155.8	3.1	31	1	1	1	4	2	8	2	2	1	2	2	1
36	2008	0	1	55	1	1	1	2	2	1	2	2	2	2	2	2	1	2	2	170	0.7	124.6	3.3	29	1	1	3	6	4	8	2	2	1	4	4	1
41	2011	1	0	57	2	1	1	2	2	1	2	2	2	2	2	2	1	2	2	121	1.39	41.3	3.6	14	1	1	3	6	5	8	1	1	2	9	24	2	3	0.9	83.1
52	2002	4	3	35	1	1	1	2	2	1	2	2	2	2	2	2	1	2	2	250	0.9	102.2	4	20	1	1	3	6	5	8	2	1	1	16	38	2	3	4.7	15.2
60	2006	4	0	49	1	1	1	2	2	1	2	2	2	2	2	2	1	2	2	188	0.7	127.6	3.3	16	1	1	3	6	1	3	1	1	2	21	52	2	3	1.7	45.8
61	2007	13	19	50	1	1	1	2	2	1	2	2	2	2	2	2	1	2	2	132	1.7	45.6	3	26	1	1	1	2	1	3	1	1	1	90	160	1
63	2005	8	0	73	1	1	2	2	2	1	2	2	2	2	2	2	1	2	2	171	1.6	45.3	3.1	29	1	1	1	1	1	3	1	1	2	21	27	1
66	2006	5	0	41	1	1	1	2	2	1	2	2	2	2	2	2	1	2	2	146	1.2	71	3.3	27	1	2	1	1	1	3	1	1	2	10	18	1
67	2006	7	7	41	1	1	1	2	2	1	2	2	2	2	2	2	1	2	2	267			6.8	25	1	1	1	2	4	8	2	1	1	11	29	2	3	1.9	41.8
70	2011	1	0	17	2	1	1	2	2	1	2	2	2	2	2	2	1	2	2	59	0.87	87.8	1.2	35	1	1	3	6	4	8	2	2	1	3	3	1
71	2006	5	10	32	2	1	1	2	2	1	2	2	2	2	2	2	1	2	2	136	0.7	103.2	3	21	1	1	3	6	1	3	2	1	1	34	45	2	3	2.8	20.8
74	2011	13	17	42	1	1	1	2	2	1	2	2	2	2	2	2	1	2	2	170	1.56	50.7	4.6	20	1	1	1	1	1	3	2	1	1	79	88	2	2
76	2008	3	0	39	1	1	1	1	1	2	2	1	2	2	2	2	1	2	2	188	2.5	8.2	4.9	20	1	2	1	1	1	7	1	1	2	3	11	2	2
79	2008	2	7	62	2	1	1	2	2	1	2	2	2	2	2	2	1	2	2	120	0.7	90.3	3.3	16	1	1	3	6	2	8	1	1	1	39	68	2	3	1.7	39.2
80	2009	13	22	63	2	1	2	2	2	1	2	2	2	2	2	2	1	2	2	149	2	26.8	4.2	20	1	2	1	1	1	3	2	1	1	19	41	2	3	2	26.8
87	2009	0	5	23	2	2	1	2	2	1	2	2	2	2	2	2	1	2	2	120	0.7	133.6	3.6	36	1	1	3	6	1	3	2	2	1	8	8	1
107	2009	1	2	28	1	1	1	2	2	1	2	2	2	2	2	2	1	2	2	142	0.6	170.8	3.1	17	1	1	3	6	4	8	2	1	1	23	48	2	2
108	2011	15	11	55	2	1	1	2	2	1	2	2	2	2	2	2	1	2	2	106	0.54	136.4	3.1	22	1	1	1	1	1	3	2	1	1	44	50	3	3	1.09	54.9
109	2012	0	4	38	2	1	1	2	1	1	2	2	2	2	2	2	1	2	2	126			1.36	19	1	1	1	1	1	3	2	1	1	13	53	2	3	1.1	59.2
110	2004	4	3	48	2	1	1	2	2	1	2	2	2	2	2	2	1	2	2	202	0.7	95.1	1.6	31	1	1	3	6	5	8	2	1	1	13	20	1
114	2008	0	6	65	2	1	1	2	2	1	2	2	2	2	2	2	1	2	2	162	0.8	76.6	3.1	28	1	1	1	1	1	7	2	1	1	8	8	1
116	2010	0	2	59	2	1	1	2	2	1	2	2	2	2	2	2	1	2	2	136	0.7	91.2	3.8	38	1	1	3	6	4	8	2	2	1	6	6	1
117	2005	2	0	22	2	1	1	2	2	1	2	2	2	2	2	2	1	2	2	101	0.8	95.5	3.1	33	1	1	1	1	4	8	2	2	1	6	6	1
118	2008	5	7	18	2	1	1	2	2	1	2	2	2	2	2	2	1	2	2	136	0.6	138.6	2.9	16	1	1	3	6	1	3	2	1	1	43	57	2	3	0.9	86.8
119	2010	3	2	29	2	1	1	2	2	1	2	2	2	2	2	2	1	2	2	127	0.7	105.3	3.1	33	1	1	1	1	1	3	2	1	1	7	7	1
125	2004	8	4	18	1	1	1	2	2	1	2	2	2	2	2	2	1	2	2	189	0.7	156.4	2.1	28	1	1	1	1	1	7	2	1	1	34	64	2	3	1.2	83.9
127	2010	8	14	31	2	1	1	2	2	1	2	2	2	2	2	2	1	2	2	77	0.56	124.1	3	30	1	1	3	6	1	3	2	1	1	39	39	1
137	2004	10	4	63	2	1	1	2	2	1	2	2	2	2	2	2	1	2	2	140	0.7	90	3.2	31	1	1	3	6	1	3	2	1	1	36	36	1
141	2009	1	4	59	1	1	1	2	2	1	2	2	2	2	2	2	1	2	2	131	0.8	105.3	3.1	18	1	1	3	6	5	8	2	1	1	5	46	2	3	2.1	34.6
142	2011	0	3	78	1	1	1	2	2	1	2	2	2	2	2	2	1	2	2	100	0.95	76.9	3.3	34	1	1	3	6	2	8	2	2	1	9	11	1
143	2007	1	2	54	1	1	1	2	2	1	2	2	2	2	2	2	1	2	2	221	1.6	48.2	3.3	17	1	1	3	6	2	8	2	1	1	6	24	2	3	1.7	44.9
144	2004	0	5	62	1	1	1	2	2	1	2	2	2	2	2	2	1	2	2	111	0.7	121.7	3.1	19	1	1	3	6	2	8	2	1	1	8	62	3	3	1.1	72.2
148	2009	2	0	72	1	1	1	2	2	1	2	2	2	2	2	2	1	2	2	145	0.7	118	3.3	26	1	1	3	6	1	3	1	1	2	18	18	1
149	2009	0	1	57	1	2	1	2	2	1	2	2	2	2	2	2	1	2	2	200	0.7	149.7	3.9	29	1	1	1	1	2	8	2	2	1	5	5	1
154	2012	0	7	71	1	2	2	1	1	2	2	2	2	2	1	2	1	2	2	123	1.75	48.2	4.6	21	1	1	1	1	1	1	2	1	1	8	34	2	2
158	2010	1	0	36	1	2	1	2	2	1	2	2	2	2	2	2	1	2	2	106	0.7	164.4	3.5	16	1	2	3	6	1	7	1	1	2	2	57	2	3	1.1	97.6
163	2010	0	10	48	2	1	1	2	2	1	2	2	2	2	2	2	1	2	2	136	0.7	95.1	3.6	31	1	1	3	6	5	8	2	2	1	11	11	1
167	2002	0	3	37	1	1	1	2	2	1	2	2	2	2	2	2	1	2	2	255	0.9	101.1	2.9	25	1	1	1	1	1	7	2	2	1	5	24	1
176	2012	1	3	60	1	1	1	2	2	1	2	2	2	2	2	2	1	2	2	105	1.95	36.5	3.2	17	1	1	3	6	1	3	2	1	1	6	28	2	3	1.4	55
179	2004	19	5	66	2	1	1	2	2	1	2	2	2	2	2	2	1	2	2	200	1.1	52.9	3.8	21	1	1	3	6	3	8	1	1	1	43	69	2	3	1.3	43.6
180	2002	1	0	47	2	1	2	2	1	1	2	2	2	2	2	2	1	2	2	132	2.5	22	3	19	1	2	1	1	3	8	1	1	2	2	26	2	3	3	17.8
181	2009	0	3	69	2	1	1	2	2	1	2	2	2	2	2	2	1	2	2	90	0.7	88.3	2.9	18	1	1	3	6	5	8	2	2	1	6	29	2	3	0.8	75.7
182	2006	1	0	59	2	1	1	2	2	1	2	2	2	2	2	2	1	2	2	140	0.7	91.2	1.5	21	1	1	3	6	2	8	1	1	2	3	14	2	2
183	2010	1	0	69	2	1	1	2	2	1	2	2	2	2	2	2	1	2	2	90	0.7	88.3	3.2	14	2	2	3	6	5	8	1	1	2	3	13	3	3	1	58.5
184	2004	1	0	60	1	1	1	2	2	1	2	2	2	2	2	2	1	2	2	102	0.7	122.5	2.2	18	1	2	3	6	5	8	1	1	2	7	17	2	3	1	81.1
185	2010	3	7	59	1	1	1	2	2	1	2	2	2	2	2	2	1	2	2	126	1.39	55.2	4.2	18	1	1	1	1	3	8	2	1	1	11	78	2	3	1.9	38.8
186	2012	0	4	74	2	1	1	2	2	1	2	2	2	2	2	2	1	2	2	148	1.1	51.7	2.47	17	1	1	3	6	2	8	2	2	1	9	37	2	3	1.3	42.6
193	2007	9	7	36	1	2	1	2	2	1	2	2	2	2	2	2	1	2	2	145	1.6	63.3	2.9	15	1	1	3	6	5	8	2	1	1	6	12	2	3	0.7	164.4
203	2011	2	2	72	1	1	2	1	1	2	2	2	2	2	2	2	1	2	2	179	6.89	8.4	8	31	1	1	1	2	1	7	2	2	1	5	5	1
205	2002	8	14	53	1	1	1	2	2	1	2	2	2	2	2	2	1	2	2	244	1.1	74.5	4.9	20	1	1	3	6	5	8	2	1	1	37	45	3	3	2	37.4
210	2012	1	10	59	1	1	1	2	2	1	2	2	2	2	2	2	1	2	2	160	1.81	41.3	3.2	18	1	1	3	6	1	3	2	1	1	13	43	2	3	1.4	55.2
216	2002	7	0	73	1	3	1	2	2	1	2	2	2	2	2	2	1	2	2	160	2.5	27.1	5.8	18	1	2	1	1	6	8	1	1	2	16	17	3	3	2.3	29.8
226	2006	13	10	58	1	1	1	2	2	1	2	2	2	2	2	2	1	2	2	200	0.7	123.3	1.8	27	1	1	1	1	1	3	2	1	1	52	71	2	1
227	2011	0	1	60	1	1	1	2	2	1	2	2	2	2	2	2	1	2	2	108	1.23	65.7	4.1	36	1	1	1	2	4	8	2	2	1	3	3	1
242	2011	0	4	18	1	1	1	2	2	1	2	2	2	2	2	2	1	2	2	102	1.22	83.9	3.6	33	1	1	3	6	1	3	2	2	1	6	6	1
243	2002	5	5	22	1	1	1	2	2	1	2	2	2	2	2	2	1	2	2	200	2.1	26	4.1	22	1	1	3	3	1	3	2	2	1	5	45	1
244	2002	3	2	22	1	1	1	2	2	1	2	2	2	2	2	2	1	2	2	210	3.2	42.3	3.7	18	1	2	3	6	1	3	1	1	2	9	15	3	3	2.1	42.3
249	2012	10	7	69	1	1	1	2	1	1	2	2	2	2	2	2	1	2	2	125	1.5	49.4	2.9	20	1	1	3	6	2	8	2	1	1	35	61	2	2
250	2009	0	3	57	1	1	1	2	2	1	2	2	2	2	2	2	1	2	2	106	0.7	123.7	3.7	26	1	1	2	1	1	7	2	2	1	7	7	1
253	2010	1	0	56	1	1	1	2	2	1	2	2	2	2	2	2	1	2	2	126	0.7	124.2	3.6	14	1	1	3	6	5	8	1	1	2	9	49	3	3	0.9	92.9
260	2011	0	3	58	1	1	1	2	2	1	2	2	2	2	2	2	1	2	2	160	1.04	81.7	3.9	36	1	1	2	2	4	8	2	2	1	9	9	1
263	2009	3	4	50	1	1	1	2	2	1	2	2	2	2	2	2	1	2	2	145	0.9	95.1	4	20	1	1	2	2	2	8	1	1	1	39	53	2	2
265	2011	0	11	60	1	1	1	2	2	1	1	1	1	1	1	2	1	2	2	126	1.7	55	3.2	35	1	1	3	6	2	8	2	1	1	20	23	1
268	2012	0	5	51	1	1	1	2	2	1	2	2	2	2	2	2	1	2	2	160	0.8	108.5	3.4	29	1	1	3	6	1	3	2	2	1	10	21	1
270	2007	4	0	63	2	1	1	2	2	1	2	2	2	2	2	2	1	2	2	162	0.9	67.3	3	24	1	2	3	6	2	8	1	1	2	14	17	1
276	2010	5	1	64	2	1	1	2	2	1	2	2	2	2	2	2	1	2	2	77	0.7	89.7	3.2	17	1	1	3	6	2	8	2	1	1	6	66	2	3	1.1	73.5
277	2012	4	17	59	2	1	1	2	2	1	2	2	2	2	2	2	1	2	2	37	1.13	54.1	3	22	1	1	1	1	1	3	2	1	1	24	24	1
281	2012	1	4	48	2	1	1	2	2	1	2	2	2	2	2	2	1	2	2	105	0.7	95.1	2.23	16	1	1	1	2	1	7	2	1	1	26	58	2	2
286	2008	5	5	58	1	1	2	2	2	1	2	2	2	2	2	2	1	2	2	122	1.5	51.2	3.6	20	1	1	3	6	2	8	2	1	1	8	14	2	2
290	2005	0	5	22	2	1	1	2	2	1	2	2	2	2	2	2	1	2	2	120	0.7	111.4	2.8	22	1	1	1	1	5	8	2	2	1	10	23	2	3	0.6	179.4
291	2004	0	1	67	2	1	1	2	2	1	2	2	2	2	2	2	1	2	2	136	0.7	88.9	3.1	32	1	1	3	6	4	8	2	2	1	7	7	1
298	2006	5	5	45	2	1	1	2	2	1	2	2	2	2	2	2	1	2	2	90	0.7	96.3	2.9	28	1	1	3	6	1	7	2	1	1	15	15	1
300	2008	2	1	25	1	1	1	2	2	1	2	2	2	2	2	2	1	2	2	59	0.6	174.8	1.9	26	1	1	3	6	2	8	2	1	1	4	4	1
305	2011	0	2	44	1	1	1	2	2	1	2	2	2	2	2	2	1	2	2	120	0.7	130.4	4	33	1	1	3	6	4	8	2	2	1	9	9	1
309	2007	2	0	17	1	1	1	2	2	1	2	2	2	2	2	2	1	2	2	106	1.6	60.9	2.9	16	2	2	1	2	2	8	1	1	2	5	20	2	3	0.9	118.4
311	2007	4	5	43	1	1	1	2	2	1	2	2	2	2	2	2	1	2	2	69	0.6	156.5	2.1	25	1	1	3	6	5	8	2	1	1	20	23	2	3	1.1	77.8
312	2010	0	11	19	1	2	1	2	2	1	2	2	2	2	2	2	1	2	2	189	0.7	187.1	2.5	39	1	1	3	6	2	8	2	2	1	22	22	1
313	2005	5	5	18	2	1	1	2	2	1	2	2	2	2	2	2	1	2	2	54	0.7	116	1.8	22	1	1	3	6	4	8	2	1	1	5	5	3	3	0.6	186.8
314	2010	0	8	31	2	1	2	2	2	2	2	2	2	2	2	2	1	2	2	136	3.68	15.2	5.6	30	1	1	3	6	7	8	2	2	1	14	14	1
315	2008	3	2	40	2	1	1	2	2	1	2	2	2	2	2	2	1	2	2	102	0.7	98.7	2.9	16	1	1	3	6	2	8	2	1	1	16	26	2	2
318	2011	3	0	50	2	1	1	2	2	1	2	2	2	2	2	2	1	2	2	146	3.62	13.8	4.5	18	1	1	3	6	5	8	1	1	2	16	35	2	3	0.9	64.6
326	2006	6	19	56	1	1	2	2	1	2	2	2	2	2	2	2	1	2	2	145	1.9	39.2	4.2	27	1	1	1	1	7	8	2	2	1	27	27	1
329	2012	1	0	33	2	1	1	2	2	1	2	2	2	2	2	2	1	2	2	86	0.7	102.6	3.3	14	2	2	1	1	1	3	1	1	2	2	60	2	2
330	2011	3	0	38	1	1	1	2	2	1	2	2	2	2	2	2	1	2	2	120	0.82	115.2	3.1	14	1	2	3	6	2	8	1	1	2	5	47	2	3	0.9	100.5
334	2011	1	0	61	2	1	1	2	2	1	2	2	2	2	2	2	1	2	2	106	0.7	90.6	3.1	14	1	1	3	6	3	8	1	1	2	10	25	2	2
335	2006	1	3	49	2	1	1	2	2	1	2	2	2	2	2	2	1	2	2	65	0.6	113.1	2.1	31	1	1	3	6	4	3	2	2	1	11	11	1
336	2012	3	4	67	1	1	1	2	2	1	2	2	2	2	2	2	1	2	2	106	1.3	58.6	3.9	20	1	1	3	6	1	3	1	1	1	12	65	2	2
338	2011	2	0	31	2	1	2	2	1	2	2	2	2	2	2	2	1	2	2	99	2	30.9	4.1	18	1	2	2	3	7	8	1	1	2	3	23	2	2
339	2010	1	0	31	2	1	2	2	1	2	2	2	2	2	2	2	1	2	2	164	2.9	20.1	4.9	16	2	2	1	1	7	8	1	1	2	2	42	2	2
340	2012	1	7	25	2	1	1	2	2	1	2	2	2	2	2	2	1	2	2	101	0.8	93	3.1	18	1	1	3	6	5	8	2	1	1	14	34	2	3	0.9	81.2
345	2012	0	4	56	1	1	1	2	2	1	2	2	2	2	2	2	1	2	2	189	1.9	39.2	4	18	1	1	3	6	5	8	2	2	1	5	30	3	3	0.8	128.8
347	2011	2	0	43	1	1	1	2	2	1	2	2	2	2	2	2	1	2	2	121	3.17	22.7	4.1	14	1	1	3	6	5	8	1	1	2	8	18	2	3	2.8	26.5
350	2011	8	6	53	1	1	1	2	2	1	2	2	2	2	2	2	1	2	2	107	0.99	19.5	3.9	20	1	1	3	6	1	3	2	1	1	20	40	2	2
351	2007	0	2	56	1	1	1	2	2	1	2	2	2	2	2	2	1	2	2	126	0.7	124.2	2.8	28	1	1	1	4	1	3	2	2	1	14	14	1
352	2010	0	8	66	1	1	1	2	2	1	2	2	2	2	2	2	1	2	2	129	2.94	23.3	4.6	22	1	1	3	6	2	8	2	2	1	10	40	2	3	1.6	46.3
353	2005	1	1	45	1	1	1	2	2	1	2	2	2	2	2	2	1	2	2	79	0.7	129.8	3	36	1	1	3	6	3	8	1	1	1	2	20	1
356	2012	0	4	37	2	1	2	2	1	2	2	2	2	2	2	2	1	2	2	167	2.2	26.7	5.2	32	1	1	1	2	7	8	2	2	1	4	4	1
366	2004	0	1	40	1	1	1	2	2	1	2	2	2	2	2	2	1	2	2	179	1.1	78.9	3	31	1	1	2	6	2	8	2	2	1	5	5	1
367	2002	3	0	57	2	2	1	2	2	1	2	2	2	2	2	2	1	2	2	120	0.7	111.1	3.9	22	1	1	3	6	1	3	1	1	2	20	45	1
370	2009	0	11	69	2	1	1	2	2	1	2	2	2	2	2	2	1	2	2	79	0.8	75.7	3	33	1	1	2	3	1	3	2	2	1	10	19	1
376	2010	3	0	35	1	1	1	2	2	1	2	2	2	2	2	2	1	2	2	77	1.54	56.7	2.7	16	1	1	3	6	1	3	2	1	1	7	40	2	3	1.3	66.9
381	2008	2	2	42	2	1	1	2	2	1	2	2	2	2	2	2	1	2	2	79	0.6	116.7	2.1	23	1	1	3	6	2	8	2	1	1	18	32	3	3	0.5	144
382	2008	1	0	51	2	2	1	2	2	1	2	2	2	2	2	2	1	2	2	106	0.7	113.6	3.9	18	1	1	3	6	2	8	2	1	1	3	18	2	2
384	2011	2	8	22	2	1	1	2	2	1	2	2	2	2	2	2	1	2	2	79	0.9	83.4	3	13	1	1	1	1	1	3	2	1	1	15	49	2	3	0.7	111.4
387	2009	2	4	41	2	1	1	2	2	1	2	2	2	2	2	2	1	2	2	122	0.7	98.2	3.2	28	1	1	1	1	4	8	2	2	1	11	11	1
389	2007	1	0	14	2	1	1	2	2	1	2	2	2	2	2	2	1	2	2	56	0.5	180	1.9	22	1	1	3	6	5	8	1	1	2	4	24	3	3	0.5	180
390	2011	0	2	28	2	1	1	2	2	1	2	2	2	2	2	2	1	2	2	79			2.98	35	1	1	2	2	1	7	2	2	1	3	3	1
391	2008	1	0	38	1	2	1	2	2	1	2	2	2	2	2	2	1	2	2	142	0.7	162.6	3.2	15	1	2	3	6	2	8	1	1	2	4	13	2	3	2.1	45.8
392	2010	2	0	55	1	2	1	2	2	1	2	2	2	2	2	2	1	2	2	101	0.67	150.8	3.2	16	1	1	3	6	2	8	1	1	2	4	34	2	3	0.9	112.9
397	2011	0	3	55	2	2	1	2	2	1	2	2	2	2	2	2	1	2	2	160	0.8	95.9	3.3	31	1	1	1	1	1	3	2	1	1	18	19	1
399	2011	0	1	25	1	1	1	2	2	1	2	2	2	2	2	2	1	2	2	112	1.56	56.3	3.5	30	1	1	2	2	2	8	2	2	1	10	10	1
403	2010	2	25	18	2	2	1	2	2	1	2	2	2	2	2	2	1	2	2	79	0.7	140.4	3.9	31	1	1	3	6	1	3	2	1	1	29	41	1
405	2008	1	0	48	1	1	1	2	2	1	2	2	2	2	2	2	1	2	2	117	1	84.9	3.5	16	1	2	3	6	1	3	1	1	2	2	10	2	3	1.9	40.5
409	2002	1	8	54	1	1	1	2	2	1	2	2	2	2	2	2	1	2	2	250	1.1	74.3	3.9	22	1	1	3	6	1	7	2	1	1	14	22	1
415	2006	0	3	54	1	1	1	2	2	1	2	2	2	2	2	2	1	2	2	59	0.7	125.1	3.1	16	1	1	3	6	1	3	2	2	1	9	25	2	3	2	37.3
416	2011	5	7	56	1	1	1	2	2	1	2	2	2	2	2	2	1	2	2	129	1.9	39.2	3.6	31	1	1	2	3	2	8	1	1	2	31	35	1
419	2006	2	0	49	2	1	1	2	2	1	2	2	2	2	2	2	1	2	2	120	1.5	39.3	3.6	19	1	1	3	6	2	8	1	1	2	4	15	2	2
423	2012	3	6	42	1	1	1	2	1	1	2	2	2	2	2	2	1	2	2	126	2.18	35.1	3.3	20	1	1	3	6	5	8	2	1	1	15	70	2	3	1.2	70.7
425	2011	9	12	61	1	1	1	2	2	1	2	2	2	2	2	2	1	2	2	145	0.84	104.6	4	30	1	1	1	1	1	7	2	1	1	57	57	1
426	2011	0	15	50	1	1	1	2	2	1	2	2	2	2	2	2	1	2	2	180	1.88	38.7	3.1	23	1	1	3	6	2	8	2	1	1	17	51	2	3	1.9	40.1
428	2009	4	0	28	2	1	1	2	2	1	2	2	2	2	2	2	1	2	2	140	0.7	106.1	3.4	19	1	1	3	6	2	8	1	1	2	27	34	2	3	1.6	40.9
431	2003	0	4	68	2	1	1	2	2	1	2	2	2	2	2	2	1	2	2	68	0.7	88.6	3.2	21	1	1	3	6	5	8	2	1	1	32	32	1
434	2008	3	6	62	2	4	1	2	2	1	2	2	2	2	2	2	1	2	2	120	0.6	107.8	3.1	26	1	1	3	6	2	8	2	1	1	19	19	1
435	2005	1	0	41	1	1	1	2	2	1	2	2	2	2	2	2	1	2	2	70	0.8	113.4	3.4	18	1	1	3	6	5	8	1	1	2	3	32	2	3	1.1	78.5
436	2012	1	0	28	1	1	1	2	2	1	2	2	2	2	2	2	1	2	2	70	0.7	143	3.1	15	1	1	3	6	2	8	1	1	2	2	40	2	3	0.9	107
437	2009	0	1	37	1	1	1	2	2	1	2	2	2	2	2	2	1	2	2	106	0.7	135.1	2.9	31	1	1	2	2	4	8	2	2	1	1	1	1
450	2003	0	17	61	2	1	1	2	2	1	2	2	2	2	2	2	1	2	2	139	0.9	67.8	3.2	25	1	1	2	1	5	8	2	1	1	19	33	1
462	2004	0	2	65	2	1	1	2	2	1	2	2	2	2	2	2	1	2	2	126	0.7	89.4	2.5	39	1	1	2	3	1	3	2	2	1	1	20	1
465	2007	7	8	55	2	1	1	2	2	1	2	2	2	2	2	2	1	2	2	69	0.6	110.5	2	23	1	1	1	1	2	8	2	1	1	28	33	2	3	0.9	69.2
469	2005	2	0	55	1	2	1	2	2	1	2	2	2	2	2	2	1	2	2	120	0.7	150.8	5.5	19	1	1	3	6	1	3	1	1	2	6	17	2	2
475	2010	0	2	39	1	1	1	2	2	1	2	2	2	2	2	2	1	2	2	162	0.7	133.7	3.1	39	1	1	3	6	4	8	2	2	1	2	2	1
477	2003	2	6	49	1	1	1	2	2	1	2	2	2	2	2	2	1	2	2	120	0.9	95.5	2	19	1	1	3	6	4	8	2	1	1	22	26	2	3	1.8	42.9
486	2011	1	3	68	1	1	1	2	2	1	2	2	2	2	2	2	1	2	2	150	2.8	24.1	3.7	20	1	1	3	6	4	8	2	1	1	7	52	2	3	1.2	64.1
495	2002	5	2	74	1	1	1	2	2	1	2	2	2	2	2	2	1	2	2	200	1.1	69.7	4	22	1	1	3	6	2	8	2	1	1	75	96	1
496	2010	0	7	55	2	1	1	2	2	1	2	2	2	2	2	2	1	2	2	121	1.03	61.3	3.8	31	1	1	3	6	1	3	2	2	1	9	9	1
498	2006	4	0	62	2	1	1	2	2	1	2	2	2	2	2	2	1	2	2	79	0.8	77.4	3.1	16	1	2	1	1	1	3	1	1	2	6	25	2	2
499	2006	5	0	63	2	1	2	2	2	1	2	2	2	2	2	2	1	2	2	79	2.5	20.7	4.4	31	1	1	1	1	3	8	1	1	2	1	1	1
500	2006	0	9	55	1	1	1	2	2	1	2	2	2	2	2	2	1	2	2	102	0.7	124.6	3.1	18	1	1	1	1	1	7	2	2	1	13	16	2	3	1.5	51.7
501	2009	2	11	53	1	1	1	2	2	1	2	2	2	2	2	2	1	2	2	79	0.8	107.7	3.9	17	1	1	3	6	5	8	2	1	1	19	30	2	3	2.1	35.3
504	2010	1	0	49	1	1	1	2	2	1	2	2	2	2	2	2	1	2	2	106	0.8	109.4	3.7	16	1	2	3	6	2	8	1	1	2	2	67	2	3	1.1	75.7
505	2007	34	18	45	1	1	1	2	2	1	2	2	2	2	2	2	1	2	2	199	0.9	97.1	3.1	25	1	1	1	1	1	3	2	1	1	115	115	1
506	2003	13	2	22	1	2	1	2	2	1	2	2	2	2	2	2	1	2	2	206	0.9	100.9	4.9	15	1	1	3	6	1	3	2	1	1	58	58	3	3	1.4	81.6
510	2005	28	9	52	1	1	1	2	2	1	2	2	2	2	2	2	1	2	2	144	0.8	108.1	3.9	19	1	1	1	5	3	8	2	1	1	77	131	2	3	1.3	61.7
513	2010	1	3	61	1	1	2	2	2	1	2	2	2	2	2	2	1	2	2	177	2.97	22.8	4.6	14	1	1	2	1	3	8	2	1	1	53	124	2	3	2.1	34.4
519	2005	16	13	71	2	1	1	2	2	1	2	2	2	2	2	2	1	2	2	98	0.7	87.8	3.1	25	1	1	3	6	5	8	2	1	1	58	89	3	3	1.1	52.1
520	2009	1	2	67	2	1	1	2	2	1	2	2	2	2	2	2	1	2	2	78	0.8	76.2	3.1	36	1	1	1	4	1	3	2	1	2	9	9	1
521	2005	9	9	69	1	1	1	2	2	1	2	2	2	2	2	2	1	2	2	72	0.7	119	2.9	17	1	1	3	6	5	8	2	1	1	12	44	2	3	1.4	53.5
522	2005	5	0	69	1	1	1	2	2	1	2	2	2	2	2	2	1	2	2	120	1.2	63.9	3.2	34	1	1	3	6	1	3	1	1	1	10	17	1
523	2005	0	11	64	2	1	1	2	2	1	2	2	2	2	2	2	1	2	2	133	0.8	76.9	3.7	34	1	1	3	6	5	8	2	2	1	13	35	1
525	2011	3	4	63	1	1	1	2	2	1	2	2	2	2	2	2	1	2	2	143	1.7	43.6	2.96	17	1	1	3	6	1	7	2	1	1	23	83	2	3	1.6	46.7
527	2010	7	0	64	1	1	2	2	2	1	2	2	2	2	2	2	1	2	2	160	3.56	18.3	4.2	19	1	1	1	1	3	8	1	1	2	71	106	3	3	2.2	32.2
531	2004	0	2	67	2	1	1	2	2	1	2	2	2	2	2	2	1	2	2	106	0.7	88.9	3.9	41	1	1	2	2	5	8	2	2	1	3	3	1
533	2010	2	0	47	1	1	2	2	1	2	2	2	2	2	2	2	1	2	2	144	2.5	29.6	6.7	12	2	2	1	2	7	8	1	1	2	1	29	2	3	2.3	32.6
539	2005	3	0	67	1	1	1	2	2	1	2	2	2	2	2	2	1	2	2	185	0.7	144.9	2.5	17	1	1	1	1	5	8	1	1	2	13	50	3	3	1.1	71.1
541	2009	1	0	52	1	1	1	2	2	1	2	2	2	2	2	2	1	2	2	102	1	121.1	3.5	20	1	2	3	6	2	8	1	1	2	26	46	2	2
542	2012	0	4	31	2	1	1	2	2	1	2	2	2	2	2	2	1	2	2	69	0.5	153.2	1.9	35	1	1	3	4	4	8	2	2	1	7	7	1
543	2004	1	22	84	1	1	2	2	1	2	2	2	2	2	2	2	1	2	2	185	1	91.7	3.3	29	1	1	2	1	7	8	2	1	1	34	43	1
547	2007	15	7	54	1	1	1	2	2	1	2	2	2	2	2	2	1	2	2	184	1.3	74.1	6.6	20	1	1	3	6	1	1	2	1	1	40	51	2	3	1.7	44.9
548	2009	1	0	37	1	1	1	2	2	1	2	2	2	2	1	2	1	2	2	126	0.7	163.5	2.9	25	1	1	3	6	2	8	1	1	2	11	47	2	3	1.9	42.7
552	2006	6	0	52	1	1	1	2	2	1	2	2	2	2	2	2	1	2	2	122	0.7	152.5	3.1	18	1	1	3	6	4	8	2	1	1	14	40	2	2
554	2007	1	0	29	2	1	1	2	2	1	2	2	2	2	2	2	1	2	2	129	0.7	105.3	3.3	14	1	1	2	7	6	8	1	1	2	13	18	2	3	1.6	40.6
555	2003	0	5	56	1	1	1	2	2	1	2	2	2	2	2	2	1	2	2	160	0.9	112.4	3.5	14	1	1	3	6	5	8	1	1	1	9	29	3	3	1.8	41.8
557	2012	0	3	49	1	1	1	2	2	1	2	2	2	2	2	2	1	2	2	140	1.9	48.8	3.3	18	1	1	3	6	5	8	2	2	1	6	33	2	3	0.9	95.5
570	2006	5	15	31	1	1	1	2	2	1	2	2	2	2	2	2	1	2	2	150			3.3	27	1	1	1	1	1	3	2	2	1	44	44	1
573	2002	3	2	46	1	1	1	2	2	1	2	2	2	2	2	2	1	2	2	208	0.8	110.8	2	20	1	1	1	4	3	8	2	1	1	9	24	3	3	1.5	53.6
577	2005	5	0	62	2	1	1	2	2	1	2	2	2	2	2	2	1	2	2	112	0.7	90.3	3.1	32	1	1	3	6	2	8	1	1	2	7	24	1
580	2006	0	6	50	1	1	1	2	2	1	2	2	2	2	2	2	1	2	2	120	0.7	127.1	3.1	36	1	1	1	4	1	7	2	2	1	9	9	1
583	2006	1	0	73	1	1	1	2	2	1	2	2	2	2	2	2	1	2	2	170	0.6	140.6	2.1	16	1	1	3	6	5	8	1	1	2	4	25	3	3	1.3	57.6
586	2005	4	4	75	2	1	1	2	2	1	2	2	2	2	2	2	1	2	2	153	0.9	65	3.6	31	1	1	3	6	1	3	2	1	1	17	28	1
588	2012	2	5	57	2	1	1	2	2	1	2	2	2	2	2	2	1	2	2	116	0.71	91.8	3.2	26	1	1	3	6	2	8	1	1	2	26	42	2	1
589	2010	2	3	57	2	1	1	2	2	1	2	2	2	2	2	2	1	2	2	162	0.8	78.7	4.1	16	1	1	3	6	2	8	1	1	2	10	34	2	3	1.6	35.4
590	2005	3	0	61	1	1	1	2	2	1	2	2	2	2	2	2	1	2	2	142	0.7	72.2	2.3	18	1	1	3	6	3	8	1	1	2	5	31	2	2
591	2006	0	4	62	1	1	1	2	2	1	2	2	2	2	2	2	1	2	2	98	1.1	122.1	3.6	17	1	1	1	2	1	7	2	2	1	11	23	3	3	1.1	72.2
594	2011	4	0	66	2	1	1	2	2	1	2	2	2	2	2	2	1	2	2	91	2.22	21.5	3.9	18	1	2	3	6	1	3	1	1	1	14	40	2	3	1.6	34.3
596	2011	5	0	55	2	1	1	2	2	1	2	2	2	2	2	2	1	2	2	99	0.81	79.3	3.1	14	1	2	3	6	5	8	1	1	2	7	71	2	3	0.9	69.2
597	2008	2	0	60	2	1	1	2	2	1	2	2	2	2	2	2	1	2	2	102	0.6	108.6	3.9	18	1	2	3	6	2	8	1	1	2	9	18	2	2
599	2003	5	5	62	1	1	1	2	2	1	2	2	2	2	2	2	1	2	2	106	0.9	91	3.1	23	1	1	3	6	5	8	2	1	1	14	27	2	3	1.6	46.9
608	2006	1	0	55	1	1	2	2	1	2	2	2	2	2	1	2	1	2	2	126	0.9	93.3	3.2	28	1	1	1	1	7	8	1	1	1	10	42	1
609	2005	3	0	54	1	1	1	2	2	1	2	2	2	2	2	2	1	2	2	200	0.8	107.2	3.2	22	1	1	3	6	5	8	1	1	2	13	45	2	3	1.3	61.2
610	2011	2	0	43	1	1	2	2	1	2	2	2	2	2	2	2	1	2	2	168	3.2	22.7	10.8	14	1	2	1	1	7	8	1	1	2	4	44	2	2
614	2010	10	9	66	2	1	2	2	2	1	2	2	2	2	2	2	1	2	2	166	2.63	18	4.6	18	1	1	2	6	3	8	2	1	1	34	65	3	3	1.2	64.5
615	2010	0	3	60	2	1	1	2	2	1	2	2	2	2	2	2	1	2	2	150	1.58	35	3.3	16	1	1	3	6	2	8	2	2	1	2	35	2	3	1.3	44.5
616	2008	0	4	62	1	1	1	2	2	1	2	2	2	2	2	2	1	2	2	136	0.6	145.4	2.9	28	1	1	3	6	2	8	2	2	1	5	5	1
621	2009	1	0	67	2	1	1	2	2	1	2	2	2	2	2	2	1	2	2	160	0.7	88.9	3.8	16	1	1	3	6	4	8	1	1	2	16	65	2	3	1.6	34.2
622	2011	9	0	65	2	1	1	2	2	1	2	2	2	2	2	2	1	2	2	160	1.98	26.6	4.1	21	1	1	1	1	1	7	1	1	2	10	24	2	2
631	2009	1	8	63	1	1	1	2	2	1	2	2	2	2	2	2	1	2	2	160	0.6	144.9	3.2	29	1	1	2	3	1	3	1	1	1	23	23	1
632	2012	2	15	56	1	1	1	2	2	1	2	2	2	2	2	2	1	2	2	120	1	82.3	3.1	27	1	1	3	6	2	8	2	1	1	20	20	1
633	2010	5	0	48	1	1	1	2	2	1	2	2	2	2	2	2	1	2	2	136	2.2	36.1	4.2	17	1	1	1	6	1	3	1	1	2	8	38	2	2
635	2009	0	3	50	1	1	1	2	2	1	2	2	2	2	2	2	1	2	2	160	0.9	95.1	3.2	24	1	1	1	1	1	1	1	1	1	13	13	1
636	2007	7	4	66	1	1	2	2	2	1	2	2	2	2	2	2	1	2	2	146	2	35.8	4.5	28	1	1	2	1	2	8	1	1	1	20	20	1
644	2008	2	4	44	2	1	1	2	2	1	2	2	2	2	2	2	1	2	2	193	0.7	96.8	3.5	14	1	1	3	6	5	8	2	1	1	13	24	2	2
645	2004	2	8	21	2	1	1	2	2	1	2	2	2	2	2	2	1	2	2	247	1.1	66.7	2.7	22	1	2	3	6	1	7	1	1	1	14	34	1
646	2002	0	5	21	2	1	1	2	2	1	2	2	2	2	2	2	1	2	2	195	0.9	84.1	4.6	20	1	1	3	6	3	8	2	1	1	7	38	3	3	0.7	112.5
647	2004	5	0	39	2	1	1	2	2	2	2	2	2	2	2	1	1	2	1	230	0.7	99.2	3.1	28	1	1	1	1	1	7	1	1	1	44	102	1
649	2002	8	0	52	1	1	1	2	2	1	2	2	2	2	2	2	1	2	2	174	0.8	108.1	4.1	20	1	1	3	6	2	8	1	1	2	174	175	3	3	1.1	74.8
657	2009	1	1	24	2	1	1	2	2	1	2	2	2	2	2	2	1	2	2	120	0.6	130.8	2.8	25	1	1	3	6	4	8	2	2	1	3	3	1
658	2009	2	6	26	2	1	1	2	2	1	2	2	2	2	2	2	1	2	2	126	0.6	128.6	3.1	16	1	1	3	6	1	7	2	1	1	15	25	2	3	1.7	38.7
661	2006	1	0	50	2	1	1	2	2	1	2	2	2	2	2	2	1	2	2	26	0.6	112.7	2.2	29	1	1	3	6	1	3	1	1	2	17	17	1
663	2010	3	0	61	2	1	1	2	2	1	2	2	2	2	2	2	1	2	2	101	0.7	90.6	3.9	30	1	1	2	2	3	8	1	1	2	1	7	2	1
665	2009	1	0	60	1	1	1	2	2	1	2	2	2	2	2	2	1	2	2	190	0.7	122.5	3.3	29	1	1	1	1	3	8	1	1	2	17	17	1
666	2011	1	7	52	1	1	1	2	2	1	2	2	2	2	2	2	1	2	2	99	1.37	56.7	4.1	20	1	1	3	6	2	8	2	1	1	9	45	2	3	1.4	56.7
677	2011	0	4	60	1	1	1	2	2	1	2	2	2	2	2	2	1	2	2	160	3.3	20.5	4	20	1	1	3	6	5	8	2	1	1	11	22	3	3	0.9	91.6
687	2003	12	0	54	1	1	2	2	2	1	2	2	2	2	2	2	1	2	2	180	2	37.3	7	21	1	1	1	1	2	8	1	1	1	35	56	2	2
689	2009	0	2	62	1	1	1	2	2	1	2	2	2	2	2	2	1	2	2	174	0.8	104.3	3.2	20	1	1	1	1	3	8	2	2	1	11	11	1
693	2010	1	0	47	1	1	1	2	2	1	2	2	2	2	2	2	1	2	2	79	0.8	110.3	3.2	16	2	2	3	6	1	3	1	1	2	1	30	2	3	1	85.3
695	2008	0	19	51	1	1	1	2	2	1	2	2	2	2	2	2	1	2	2	200	0.6	151.2	1.9	28	1	1	3	6	2	8	2	1	1	30	30	1
696	2012	0	3	37	1	1	1	2	2	1	2	2	2	2	2	2	1	2	2	138	1.21	72.5	3.5	27	1	1	3	6	1	3	2	2	1	12	12	1
700	2000	24	7	70	1	1	1	2	2	1	2	2	2	2	2	2	1	2	2	79	0.8	101.7	4.9	21	1	1	3	6	3	8	2	1	1	84	84	1
701	2009	2	0	53	1	1	1	2	2	1	2	2	2	2	2	2	1	2	2	175	1	83.2	3.1	17	1	2	3	6	3	8	1	1	2	16	38	2	2
702	2005	6	0	67	1	1	1	2	2	1	2	1	2	2	2	2	1	2	2	133	0.7	119.8	2.9	18	1	1	2	2	2	8	1	1	2	22	71	2	3	1.6	46.1
704	2002	1	18	50	1	1	1	2	2	1	2	2	2	2	2	2	1	2	2	97	2.1	35.8	4.7	21	1	1	3	6	2	8	2	1	1	25	25	3	3	1.7	45.6
705	2008	3	5	55	1	1	1	2	2	1	2	2	2	2	2	2	1	2	2	126	0.7	124.6	2.9	16	1	1	3	6	6	8	1	1	1	13	19	2	3	1.9	39.4
706	2007	0	10	57	1	2	1	2	2	1	2	2	2	2	2	2	1	2	2	106	0.7	149.7	3.4	26	1	1	1	1	4	8	2	2	1	11	14	1
716	2012	0	17	69	1	1	2	2	1	2	2	2	2	2	2	2	1	2	2	140	1.34	58.3	3.1	29	1	1	1	1	7	8	2	2	1	25	40	1
718	2012	0	2	69	1	1	1	2	2	1	2	2	2	2	2	2	1	2	2	120	0.8	102	3.1	14	1	1	3	6	5	8	2	1	1	11	21	3	3	0.9	89.1
719	2006	0	3	56	1	1	1	2	2	1	2	2	2	2	2	2	1	2	2	140	0.6	148.4	2.9	30	1	1	3	6	2	8	2	2	1	10	10	1
721	2002	1	0	53	1	1	1	2	2	1	2	2	2	2	2	2	1	2	2	177	1	83.2	3.6	20	1	1	3	6	1	7	1	1	2	87	87	1
722	2011	9	11	41	1	1	1	2	2	1	2	2	2	2	2	2	1	2	2	155	0.78	113.4	3.2	31	1	1	3	6	4	8	2	1	1	28	28	1
725	2010	0	2	56	1	1	1	2	2	1	2	2	2	2	2	2	1	2	2	166	0.8	106.5	3.6	33	1	1	3	6	4	8	2	2	1	3	3	1
726	2002	2	0	71	1	1	1	2	2	1	2	2	2	2	2	2	1	2	2	160	1.4	53.2	3.9	22	1	1	1	6	2	8	1	1	2	7	7	1
728	2011	10	11	45	1	1	1	2	2	1	2	2	2	2	2	2	1	2	2	120	0.59	155.1	3.6	22	1	1	3	6	2	8	2	1	1	23	83	2	3	1.1	77.1
730	2006	1	4	64	1	1	1	2	2	1	2	2	2	2	2	2	1	2	2	101	0.7	120.9	3.8	16	1	1	1	1	1	7	2	1	1	9	24	2	2
731	2009	13	12	74	1	1	1	2	2	1	2	2	2	2	2	2	1	2	2	184	0.9	87.8	3.1	20	1	1	1	1	4	3	2	1	1	5	42	2	2
732	2012	0	6	63	1	1	1	2	2	1	2	2	2	2	2	2	1	2	2	107	0.7	121.3	3.2	31	1	1	3	6	4	3	2	1	1	11	11	1
733	2005	11	1	48	1	1	1	2	2	1	2	2	2	2	2	2	1	2	2	230	0.8	109.8	4	28	1	1	3	6	5	3	1	1	2	29	29	1
734	2004	3	0	37	1	1	2	2	2	1	2	2	2	2	2	2	1	2	2	166	1.6	52	3.1	21	1	2	2	1	2	8	1	1	2	24	39	1
736	2009	1	0	70	1	1	1	2	2	1	2	2	2	2	2	2	1	2	2	142	1.2	63.7	4	18	1	2	3	6	1	3	1	1	2	6	53	2	2
739	2012	1	0	59	1	1	1	2	2	1	2	2	2	2	2	2	1	2	2	136	1.1	72.9	3.1	20	1	1	3	6	1	3	1	1	2	33	71	2	3	1.9	38.8
740	2010	1	5	59	1	1	1	2	2	1	2	2	2	2	2	2	1	2	2	177	0.8	105.3	3.9	33	1	1	1	1	1	3	2	1	1	9	9	1
746	2011	1	4	61	1	1	1	2	2	1	2	2	2	2	2	2	1	2	2	101	0.7	122.1	3.2	14	1	2	3	6	5	8	2	1	1	3	57	2	3	0.9	91.3
751	2010	1	0	73	1	1	1	2	2	1	2	2	2	2	2	2	1	2	2	137	0.8	100.9	3.7	14	2	2	3	6	5	8	1	1	2	3	23	2	3	1.1	69.9
758	2003	1	5	46	1	3	1	2	2	1	2	2	2	2	2	2	1	2	2	190	0.9	96.7	3.9	18	1	1	1	1	1	3	2	1	1	7	36	1
764	2007	2	10	53	1	1	1	2	2	1	2	2	2	2	2	2	1	2	2	102	0.8	107.7	3.1	25	2	2	3	6	1	3	1	1	1	17	17	1
765	2009	0	5	57	1	1	1	2	2	1	2	2	2	2	2	2	1	2	2	162	1.3	60.6	3.6	20	1	1	3	6	5	8	1	1	1	7	32	2	3	0.7	123.7
771	2007	1	0	50	1	1	1	2	2	1	2	2	2	2	2	2	1	2	2	177	0.9	95.1	3	14	1	2	1	1	1	3	1	1	2	17	28	2	3	0.9	95.1
772	2005	26	1	45	1	1	1	2	2	1	2	2	2	1	2	2	1	2	2	242	2.2	34.6	3.9	18	1	2	1	1	3	8	1	1	1	64	105	2	3	1.8	43.7
779	2006	2	0	59	1	1	1	2	2	1	2	2	2	2	2	2	1	2	2	136	0.7	122.9	3.8	20	1	1	3	6	2	8	1	1	1	6	24	2	3	2.4	29.6
782	2009	1	8	59	1	1	1	2	2	1	2	2	2	2	2	2	1	2	2	141	0.7	122.9	3.5	20	1	1	1	1	1	7	2	1	1	26	45	2	3	2.1	34.6
784	2011	1	0	49	1	1	2	2	1	1	2	2	2	2	2	2	1	2	2	126	2.94	24.7	4.1	14	2	2	2	6	3	8	1	1	2	6	55	2	2
787	2010	1	0	56	1	1	1	2	2	1	2	2	2	2	2	2	1	2	2	160	0.8	106.5	4.1	26	1	2	3	6	2	8	1	1	2	3	3	1
792	2005	0	5	57	1	1	1	2	2	1	2	2	2	2	2	2	1	2	2	77	0.7	123.7	2.9	36	1	1	3	6	4	8	2	2	1	1	21	1
793	2008	0	4	56	1	1	1	2	2	1	2	2	2	2	2	2	1	2	2	136	0.7	124.2	3.2	14	1	1	3	6	5	8	2	1	1	8	26	3	3	0.8	106.5
795	2012	0	3	66	1	1	1	2	2	1	2	2	2	2	2	2	1	2	2	140	0.9	89.9	1.83	16	1	1	1	1	1	3	2	1	1	2	31	2	2
797	2006	1	12	70	2	1	1	2	2	1	2	2	2	2	2	2	1	2	2	109	0.7	88.1	3.6	16	1	1	3	6	2	8	2	1	1	56	89	2	3	1.2	47.3
800	2011	1	6	41	1	2	1	2	2	1	2	2	2	2	2	2	1	2	2	101	1.1	70.5	3.9	14	1	1	3	6	1	7	1	1	1	8	28	2	3	0.9	119.8
808	2003	1	3	19	2	3	1	2	2	1	2	2	2	2	2	2	1	2	2	70	0.9	85.9	2.3	9	1	1	3	6	5	8	2	1	1	14	19	2	3	1.5	47.6
809	2009	1	5	31	2	1	1	2	2	1	2	2	2	2	2	2	1	2	2	142	0.7	103.9	3.1	14	1	2	3	6	5	8	1	1	1	14	27	2	3	1.3	50.9
811	2012	1	7	57	1	1	1	2	2	1	2	2	2	2	2	2	1	2	2	122	0.6	147.8	3.2	16	1	1	3	6	2	8	2	1	1	14	40	2	2
815	2011	2	0	17	2	1	1	2	2	1	2	2	2	2	2	2	1	2	2	65	0.6	140.2	2.1	30	1	1	1	1	4	8	1	1	1	6	6	1
827	2006	0	5	27	1	1	1	2	1	2	2	2	2	2	2	1	1	2	2	136	2	19.7	3.6	28	1	1	1	1	3	8	2	2	1	52	52	1
838	2003	3	0	62	1	1	1	2	2	1	2	2	2	2	2	2	1	2	2	240	0.9	91	5	17	1	2	3	6	5	8	1	1	2	8	17	3	3	1.7	43.7
840	2012	4	12	57	2	1	1	2	2	1	2	2	2	2	2	2	1	2	2	102	0.78	78.7	3.1	26	1	1	3	6	2	8	2	1	1	18	18	1
846	2012	0	7	24	2	1	1	2	2	1	2	2	2	2	2	2	1	2	2	122	0.6	130.8	3.3	17	1	1	3	6	5	8	2	2	1	8	13	2	3	0.9	81.9
850	2011	0	1	33	2	1	2	2	2	1	2	2	2	2	2	2	1	2	2	144	2.2	27.4	3.1	20	1	2	1	1	7	8	2	1	1	14	34	2	3	1.8	34.5
852	2007	0	6	62	2	1	1	2	2	1	2	2	2	2	1	2	1	2	2	42	0.6	107.8	2.5	18	1	1	2	3	1	3	2	1	1	9	27	2	3	0.8	77.4
853	2005	3	0	46	1	1	1	2	2	1	2	2	2	2	2	2	1	2	2	105	0.9	96.7	5.1	19	1	1	3	6	5	8	1	1	2	4	71	2	3	0.9	96.7
858	2006	1	2	16	1	1	1	2	2	1	2	2	2	2	2	2	1	2	2	59	0.6	191.3	2	29	1	1	3	6	4	8	2	2	1	5	5	1
859	2007	1	0	14	1	1	1	2	2	1	2	2	2	2	2	2	1	2	2	49	0.6	202.8	1.9	25	1	1	3	6	1	3	1	1	2	12	14	2	3	1.2	91.2
860	2012	5	17	38	2	2	1	2	2	1	2	2	2	2	2	2	1	2	2	154			3	16	1	1	3	6	5	8	2	1	1	32	114	2	3	2.1	34
862	2007	0	1	42	1	1	1	2	2	1	2	2	2	2	2	2	1	2	2	140	0.6	157.3	2.5	31	1	1	3	6	4	8	2	2	1	16	16	1
863	2003	0	2	64	1	1	1	2	2	1	2	2	2	2	2	2	1	2	2	106	0.9	90.4	3.2	24	1	1	1	1	1	7	2	2	1	1	6	1
864	2006	5	0	27	1	1	1	2	2	1	2	2	2	2	2	2	1	2	2	149	0.7	144	5.5	19	1	2	1	1	1	3	1	1	2	12	27	2	3	3.9	19.8
865	2011	4	0	38	2	1	1	2	2	1	2	2	2	2	2	2	1	2	2	136	2.64	20.1	3.8	16	1	1	3	6	3	8	1	1	2	15	46	2	3	1.1	59.2
871	2006	6	0	53	1	1	1	2	2	1	2	2	2	2	2	2	1	2	2	192	0.7	125.6	3.3	28	1	1	1	1	1	3	1	1	1	14	30	1
874	2012	5	0	55	1	1	2	2	1	2	2	2	2	2	2	2	1	2	2	161	2.5	28.7	4.6	16	1	2	2	3	7	8	1	1	2	1	25	2	3	1.9	39.4
877	2012	6	0	68	1	1	1	2	2	1	2	2	2	2	2	2	1	2	2	111	2.16	31.8	3.6	19	1	2	1	4	1	3	1	1	2	15	18	2	2
879	2010	4	0	56	1	1	1	2	2	1	2	2	2	2	2	2	1	2	2	136	0.7	124.2	3.8	16	1	1	3	6	2	8	1	1	2	15	45	2	3	1.1	73.7
880	2010	2	6	46	1	1	1	2	2	1	2	2	2	2	2	2	1	2	2	136	2.22	34.5	4.1	33	1	1	1	4	1	3	2	1	1	10	10	1
881	2012	0	3	61	1	1	1	2	2	1	2	2	2	2	2	2	1	2	2	139	1.6	47	4.4	31	1	1	1	1	4	8	2	2	1	8	8	1
883	2011	0	6	50	1	1	1	2	2	1	2	2	2	2	2	2	1	2	2	120	0.7	127.1	3	31	1	1	3	6	2	8	2	2	1	15	15	1
884	2011	1	15	53	1	4	1	1	2	1	2	2	2	2	2	2	1	2	2	103	1.09	74.5	3.6	32	1	1	1	4	1	2	2	1	1	20	22	1
885	2011	1	0	50	1	1	1	2	2	1	2	2	2	2	2	2	1	2	2	125	0.7	127.1	3.5	14	1	2	3	6	5	8	1	1	2	10	63	2	3	0.9	95.1
886	2003	3	0	60	1	1	1	2	2	1	2	2	2	2	2	2	1	2	2	254	2.4	29.5	2.7	16	1	1	3	6	2	8	1	1	2	6	33	3	3	1.2	65.7
887	2007	0	3	64	1	1	2	2	2	1	2	2	2	2	2	1	1	2	2	200	2.5	27.8	6	28	1	1	2	1	3	8	2	1	1	9	41	1
890	2007	14	0	66	1	1	1	2	2	1	2	2	2	2	2	2	1	2	2	160	0.6	143.5	2.6	30	1	1	1	1	1	3	1	1	2	38	38	1
891	2012	3	0	53	1	2	1	2	2	1	2	2	2	2	2	2	1	2	2	126	0.7	152	4	16	1	2	3	6	3	8	1	1	2	15	72	2	2
892	2012	0	5	49	1	2	1	2	2	1	2	2	2	2	2	2	1	2	2	144	0.7	154.4	3.2	16	1	2	3	6	2	8	2	2	1	8	66	2	3	1.2	82.9
895	2010	32	0	68	2	2	2	2	2	1	2	2	2	2	2	2	1	2	2	145	1.43	48.2	3.6	31	1	1	2	1	3	8	2	1	1	35	47	1
901	2009	3	0	54	1	1	1	2	2	1	2	2	2	2	2	2	1	2	2	102	0.7	125.1	3.1	16	1	1	3	6	2	8	1	1	2	3	78	2	2
904	2002	3	0	69	1	1	1	1	2	1	2	2	2	2	2	2	1	2	2	210	0.7	119	4	26	1	1	3	6	3	8	2	1	1	7	11	1
905	2012	0	4	49	1	1	2	2	1	1	2	2	2	2	2	2	1	2	2	126	1.08	13.3	3	16	1	1	1	1	7	8	2	2	1	4	58	2	3	1.6	49.2
906	2007	6	3	49	1	1	1	2	2	1	2	2	2	2	2	2	1	2	2	160	0.7	127.6	2	15	1	1	1	1	1	7	1	1	2	35	56	3	3	1	84.5
912	2012	0	9	37	1	1	1	2	2	1	2	2	2	2	2	2	1	2	2	167	0.9	101.1	3.1	30	1	1	1	1	1	3	2	1	1	11	11	1
913	2010	3	0	40	1	1	1	2	2	1	2	2	2	2	2	2	1	2	2	170	0.7	133	3.6	31	1	1	3	6	3	8	2	2	1	3	20	1
914	2012	0	2	54	1	1	1	2	2	1	2	2	2	2	2	2	1	2	2	145	0.44	238.6	2.9	21	1	1	2	2	3	8	2	1	1	5	99	2	3	1.6	48.2
915	2010	0	2	52	1	1	2	2	2	1	2	2	2	2	2	2	1	2	2	189	2.5	29	5.2	36	1	1	1	1	1	3	2	2	1	5	5	1
916	2005	0	5	48	1	1	1	2	2	1	2	2	2	2	2	2	1	2	2	86	4.6	14.6	6.8	28	1	1	2	2	1	3	1	1	2	21	86	2	2
917	2007	2	5	33	1	1	1	2	2	1	2	2	2	2	2	2	1	2	2	215	0.9	103.5	3.7	20	1	1	3	6	2	8	2	1	1	11	22	2	2
920	2012	0	11	34	2	1	1	2	2	1	2	2	2	2	2	2	1	2	2	149	0.8	87.4	3.3	18	1	1	3	6	1	3	2	1	1	15	81	2	3	1.3	49.9
921	2010	0	9	30	1	1	1	2	2	1	2	2	2	2	2	2	1	2	2	76	1	93.4	3.1	33	1	1	3	6	2	8	2	1	1	10	10	1
922	2006	4	18	62	1	4	1	2	2	1	2	2	2	2	2	2	1	2	2	150	0.7	121.7	3.6	30	1	1	3	6	2	8	2	1	1	41	41	1
924	2003	0	1	53	1	1	1	2	2	1	2	2	2	2	2	2	1	2	2	120	1.3	61.5	3.9	20	1	1	3	6	5	8	2	2	1	7	49	3	3	0.9	94
930	2012	1	0	38	1	1	2	2	1	2	2	2	2	2	2	2	1	2	2	271	5	13.9	6.3	14	2	2	1	1	7	8	1	1	2	2	14	2	3	2.1	37.8
931	2009	2	0	53	1	2	1	2	2	1	2	2	2	2	2	2	1	2	2	102	1	74.7	3.6	17	1	1	1	1	5	8	2	1	1	26	72	2	2
932	2002	20	8	23	1	1	1	2	2	1	2	2	2	2	2	2	1	2	2	92	0.8	127.5	2.1	22	1	1	3	6	1	3	1	1	1	34	38	1
933	2003	0	7	54	1	1	1	2	2	1	2	2	2	2	2	2	1	2	2	89	0.9	93.6	3.9	19	1	1	3	6	5	8	2	2	1	20	20	1
935	2011	1	0	48	1	1	1	2	2	1	2	2	2	2	2	2	1	2	2	123	1.44	57.6	3.5	33	1	1	1	1	1	7	1	1	1	17	17	1
936	2010	1	9	39	1	1	1	2	2	1	2	2	2	2	2	2	1	2	2	144	0.8	114.6	3.9	28	1	1	3	6	2	8	2	2	1	19	19	1
941	2010	3	17	43	1	2	1	2	2	1	2	2	2	2	2	2	1	2	2	177	0.95	64.4	4.6	31	1	1	3	6	2	8	2	1	1	26	26	1
942	2009	1	2	42	1	1	1	2	2	1	2	2	2	2	2	2	1	2	2	89	0.8	112.9	2.9	18	1	1	3	6	3	8	2	1	1	5	78	2	3	1.4	59.2
944	2006	2	0	55	1	1	1	2	2	1	2	2	2	2	2	2	1	2	2	160	0.7	124.6	3.7	20	1	2	2	2	3	8	1	1	2	5	19	2	2
946	2012	0	4	57	2	1	1	2	2	1	2	2	2	2	2	2	1	2	2	179	0.7	91.8	2.9	20	1	1	3	6	3	8	2	2	1	11	16	2	3	1.1	54.5
948	2009	0	28	60	2	1	1	2	2	1	2	2	2	2	2	2	1	2	2	102	1.9	28.7	3.6	16	1	1	3	6	1	3	2	1	1	16	40	2	3	3.6	13.7
951	2011	1	7	33	2	1	1	2	2	1	2	2	2	2	2	2	1	2	2	101	0.64	122.6	3.3	20	1	1	3	6	2	8	2	1	1	38	57	2	3	1.1	60.9
955	2011	1	0	49	2	1	1	2	2	1	2	2	2	2	2	2	1	2	2	132	1.24	50.8	3.9	18	1	1	2	6	5	8	1	1	2	12	24	2	3	0.7	94.7
961	2008	0	2	60	2	2	1	2	2	1	2	2	2	2	2	2	1	2	2	147	0.7	109.9	2.1	29	1	1	2	6	1	6	2	1	1	9	9	1
964	2010	13	19	51	1	1	1	2	2	1	2	2	2	2	2	2	1	2	2	136	0.54	186.6	3.8	30	1	1	2	6	1	3	2	1	1	65	73	1
965	2007	5	4	37	2	1	1	2	2	1	2	2	2	2	2	2	1	2	2	89	0.6	119.8	2.1	25	1	1	2	6	3	8	2	1	1	14	31	2	2
966	2011	1	0	55	2	1	1	2	2	1	2	2	2	2	2	2	1	2	2	136			3.03	19	1	2	2	6	5	8	1	1	2	8	13	2	3	1.1	54.9
969	2011	1	18	64	2	1	1	2	2	1	2	2	2	2	2	2	1	2	2	101	0.9	67.1	3.2	30	1	1	1	1	1	3	2	1	1	26	26	1
974	2010	4	0	64	2	2	1	2	2	1	2	2	2	2	2	2	1	2	2	126	2.06	30.5	4.1	17	1	1	1	1	1	3	1	1	2	4	71	2	3	1.9	34.3
975	2004	7	3	51	2	1	1	2	1	1	2	2	2	2	2	2	1	2	2	147	1	62.2	3.2	19	1	1	3	6	3	8	2	1	1	6	17	2	2
980	2007	1	0	46	2	1	1	2	2	1	2	2	2	2	2	2	1	2	2	140	0.7	95.9	3.2	27	1	1	3	6	2	8	1	1	2	2	2	1
981	2010	2	0	57	2	1	1	2	2	1	2	2	2	2	2	2	1	2	2	136	0.8	78.7	3.7	31	1	1	3	6	1	3	1	1	2	7	29	1
986	2012	3	5	54	2	1	1	2	2	1	2	2	2	2	2	2	1	2	2	105	1.9	29.3	3	17	1	1	3	6	5	8	2	1	1	32	39	3	3	0.9	69.5
987	2005	6	46	50	2	1	1	2	2	1	2	2	2	2	2	2	1	2	2	102	0.7	94.3	3.1	39	1	1	3	6	2	8	2	2	1	59	59	1
990	2009	0	7	65	2	1	1	2	2	1	2	2	2	2	2	2	1	2	2	135	0.7	89.4	3.2	28	1	1	1	1	1	7	2	2	1	12	12	1
991	2011	8	8	48	1	1	1	2	2	1	2	2	2	2	2	2	1	2	2	120	1.39	57.6	4.1	31	1	1	3	6	1	3	2	1	1	29	29	1
996	2005	11	1	68	2	1	1	2	2	1	2	2	2	2	2	2	1	2	2	103	0.7	88.6	3.1	27	1	1	3	6	1	3	1	1	1	22	102	1
997	2008	3	6	43	2	1	1	2	2	1	2	2	2	2	2	2	1	2	2	100	0.7	97.2	2.4	16	1	1	1	1	1	7	2	1	1	17	27	2	2
998	2007	1	0	47	2	1	1	2	2	1	2	2	2	2	2	2	1	2	2	102	0.7	95.5	3.6	12	1	1	3	6	2	8	1	1	2	3	10	2	2
1000	2009	5	8	71	2	2	1	2	2	1	2	2	2	2	2	2	1	2	2	146	0.6	126.9	3.5	27	1	1	3	6	1	3	2	1	1	17	30	1
1002	2011	5	13	48	2	1	2	2	2	1	2	2	2	2	2	2	1	2	2	130	3	17.7	4	30	1	2	1	2	1	3	2	1	1	21	23	1
1003	2012	5	3	62	2	1	1	2	2	1	2	2	2	2	2	2	1	2	2	120	1.32	44.2	3.6	14	1	1	3	6	3	8	2	1	1	48	110	2	3	0.9	67.5
1005	2010	3	0	67	2	1	1	2	2	1	2	2	2	2	2	2	1	2	2	102	0.7	88.9	3.2	16	1	1	3	6	2	8	1	1	2	11	43	2	3	1.92	28.1
1007	2004	3	0	60	2	1	1	2	2	1	2	2	2	2	2	2	1	2	2	154	0.7	90.9	2.2	21	1	2	3	6	1	3	1	1	1	7	31	1
1010	2006	0	3	79	2	1	1	2	2	1	2	2	2	2	2	2	1	2	2	136	0.8	73.7	3.2	26	1	1	1	1	1	3	2	2	1	4	31	1
1011	2008	7	0	46	2	1	1	2	2	1	2	2	2	2	2	2	1	2	2	170	0.7	95.9	3.6	19	1	2	3	6	1	3	1	1	2	18	41	2	2
1012	2011	1	0	52	2	1	1	2	2	1	2	2	2	2	2	2	1	2	2	104	1.42	42	3.1	32	1	1	3	6	1	3	2	1	1	11	11	1
1013	2010	1	0	27	2	1	1	2	2	1	2	2	2	2	2	2	1	2	2	136	0.7	106.9	3.1	14	2	2	3	6	5	8	1	1	2	2	64	2	3	1.3	52.3
1017	2008	0	5	63	2	1	1	2	2	1	2	2	2	2	2	2	1	2	2	59	0.6	107.5	1.6	31	1	1	3	6	4	8	2	1	1	7	7	1
1018	2007	1	15	63	2	1	1	2	2	1	2	2	2	2	2	2	1	2	2	72	0.6	107.5	3.1	22	1	1	3	6	2	8	2	1	1	30	54	3	3	0.9	67.3
1020	2012	2	4	66	2	4	2	2	2	2	1	2	2	2	2	2	1	2	2	120	1.2	47.8	3.3	13	1	1	1	2	7	8	2	1	1	7	46	2	3	2.2	23.8
1021	2006	5	0	60	2	1	2	2	2	2	2	2	1	2	2	2	1	2	2	145	4	12.2	6.9	14	1	2	2	7	7	8	1	1	2	2	3	2	2
1023	2007	5	0	20	2	1	1	2	2	1	2	2	2	2	2	2	1	2	2	43	0.7	113.6	2.4	27	1	1	3	6	4	8	1	1	1	5	5	1
1030	2004	3	4	61	2	1	1	2	2	1	2	2	2	2	2	2	1	2	2	102	0.7	90.6	3.6	18	1	1	3	6	4	8	2	2	1	10	30	2	3	3.1	16.3
1031	2004	1	0	61	2	1	2	2	2	1	2	2	2	2	2	2	1	2	2	89	1.1	53.8	3.9	29	1	1	1	2	1	3	1	1	2	3	3	1
1035	2005	5	0	52	1	1	1	2	2	1	2	2	2	2	2	2	1	2	2	101	0.9	94.3	3.2	18	1	1	3	6	3	8	1	1	2	22	47	2	3	1.3	61.7
1038	2004	7	0	56	1	1	1	2	2	1	2	2	2	2	2	2	1	2	2	136	0.8	106.5	3.8	18	1	1	1	1	1	7	1	1	1	44	44	3	3	1	82.3
1041	2010	10	19	70	1	2	1	2	2	1	2	2	2	2	2	2	1	2	2	102	0.9	79.7	3.9	18	1	1	3	6	3	8	2	1	1	39	99	2	2
1043	2007	0	12	59	2	1	1	2	2	2	2	2	2	2	2	1	1	2	1	123	0.6	108.9	3.9	27	1	1	1	1	1	6	2	2	1	376	44	1
1044	2011	0	7	68	2	2	1	2	2	1	2	2	2	2	2	2	1	2	2	121	1.8	33.9	3.9	32	1	1	3	6	1	3	2	2	1	11	13	1
1057	2008	3	5	56	1	1	1	2	2	1	2	2	2	2	2	2	1	2	2	90	1.6	47.8	3.5	16	1	1	1	1	1	3	2	1	1	16	76	3	3	1.7	44.6
1059	2008	5	0	58	1	1	1	2	2	1	2	2	2	2	2	2	1	2	2	248	1.5	51.2	3.8	20	1	2	1	1	5	8	1	1	2	8	17	2	3	2.3	31.2
1072	2010	2	2	39	1	1	1	2	2	1	2	2	2	2	2	2	1	2	2	106	1.47	55.5	3.1	16	1	1	3	6	5	8	1	1	1	6	47	2	3	1.3	65.4
1073	2011	0	20	49	1	1	1	2	2	1	2	2	2	2	2	2	1	2	2	122	1	84.5	3.6	30	1	1	1	1	1	6	2	2	1	10	10	1
1082	2012	2	0	66	1	1	1	2	1	1	2	2	2	2	2	2	1	2	2	136	0.7	120.1	3.8	14	2	2	3	6	5	8	1	1	2	3	59	2	3	1.2	64.5
1084	2012	3	31	66	1	1	2	2	1	2	2	1	2	2	2	2	1	2	2	178	1.7	43.1	3.9	31	1	1	2	2	7	8	2	1	1	39	45	1
1085	2002	2	24	67	1	4	1	2	2	1	2	2	2	2	2	2	1	2	2	172	2.1	33.7	4.4	25	1	1	3	6	1	3	2	1	1	30	65	1
1091	2011	8	13	66	2	1	1	2	2	1	2	2	2	2	2	2	1	2	2	145	0.7	89.1	3.1	30	1	1	3	6	2	8	2	1	1	34	34	1
1097	2010	0	2	63	2	1	1	2	2	1	2	2	2	2	2	2	1	2	2	99	0.72	90	3.6	31	1	1	3	6	2	8	2	2	1	5	5	1
1098	2009	0	4	79	1	1	1	2	2	1	2	2	2	2	2	2	1	2	2	102	1	76.7	4.5	29	1	1	1	1	1	7	2	2	1	9	9	1
1101	2010	5	10	44	2	1	1	2	2	1	2	2	2	2	2	2	1	2	2	79	1.12	57.4	3.2	21	1	1	3	6	1	3	2	1	1	25	77	3	3	1.1	57.4
1103	2005	1	0	52	1	1	1	2	2	1	2	2	2	2	2	2	1	2	2	180	0.8	108.1	1.9	17	1	1	3	6	5	8	1	1	2	2	13	2	3	1.6	48.6
1104	2008	5	0	40	1	1	1	2	1	2	2	2	2	2	2	2	1	2	2	100	1.3	65.1	3.1	14	1	2	1	1	1	3	1	1	2	4	12	2	2
1105	2007	5	5	52	1	1	1	2	2	1	2	2	2	2	2	2	1	2	2	136	0.7	126.1	3	27	1	1	3	6	1	7	2	1	1	3	3	1
1106	2010	3	34	61	1	1	1	2	1	1	2	2	2	2	2	2	1	2	2	137	0.9	91.3	3.9	21	1	1	3	6	1	3	2	1	1	15	77	2	3	1.7	43.8
1107	2010	5	5	61	1	1	2	2	1	1	2	2	2	2	2	2	1	2	2	147	1.5	50.7	3.9	33	1	1	2	1	3	8	2	1	1	19	19	1
1108	2008	7	4	59	1	1	1	2	2	1	2	2	2	2	2	2	1	2	2	160	0.9	91.9	5	15	1	1	3	6	3	8	1	1	1	3	21	2	3	2.9	23.8
1109	2008	5	5	59	1	1	2	2	2	1	2	2	2	2	2	2	1	2	2	72	2.5	28.3	3.4	16	1	1	1	1	3	8	2	1	1	21	34	2	2
1111	2006	0	1	34	1	1	1	2	2	1	2	2	2	2	2	2	1	2	2	69	0.9	102.8	3.1	32	1	1	1	1	1	3	2	2	1	2	2	1
1112	2011	18	21	60	2	1	1	2	2	1	2	2	2	2	2	2	1	2	2	125	1.63	35	3.45	30	1	1	1	1	1	3	2	1	1	94	94	1
1113	2012	1	0	54	1	2	1	2	2	1	2	2	2	2	2	2	1	2	2	81	2.81	30.6	3.4	17	1	1	2	6	5	8	1	1	2	5	27	2	3	0.8	96.3
1116	2012	2	2	46	2	1	1	2	2	1	2	2	2	2	2	2	1	2	2	132	3	17.9	4.1	16	1	1	3	6	3	8	2	1	1	4	27	2	2
1117	2011	2	5	54	2	1	1	2	2	1	2	2	2	2	2	2	1	2	2	139	0.7	92.8	3.2	33	1	1	3	6	4	8	1	1	1	7	21	1
1118	2009	1	4	60	2	1	1	2	2	1	2	2	2	2	2	2	1	2	2	89	1	60.2	3.2	29	1	2	3	6	1	8	2	1	1	67	80	1
1119	2011	1	0	64	1	1	1	2	2	1	2	2	2	2	2	2	1	2	2	126	2.56	26.6	4.6	20	1	1	3	6	5	8	1	1	2	2	26	3	3	1.1	71.7
1123	2004	3	0	80	1	1	1	2	2	1	2	2	2	2	2	2	1	2	2	199	1.6	44.5	3.1	32	1	1	1	1	1	7	1	1	2	7	20	1
1126	2011	7	16	54	1	1	1	2	2	1	2	2	2	2	2	2	1	2	2	136	0.7	125.1	4	20	1	1	3	6	2	8	2	1	1	35	75	2	3	1.6	48.2
1127	2012	0	15	55	1	1	1	2	2	1	2	2	2	2	2	2	1	2	2	141	1.4	56	3.1	32	1	1	1	1	2	8	2	1	1	16	23	1
1132	2005	2	0	47	1	1	1	2	2	1	2	2	2	2	2	2	1	2	2	202	1.3	63	3.1	31	1	1	3	6	1	7	1	1	2	4	10	1
1134	2007	0	4	62	2	1	1	2	2	1	2	2	2	2	2	2	1	2	2	75	0.7	90.3	2.9	31	1	1	3	6	2	8	2	2	1	9	9	1
1135	2009	2	0	51	1	1	1	2	2	1	2	2	2	2	2	2	1	2	2	120	0.8	108.5	3.3	16	1	2	1	1	1	2	1	1	2	11	35	2	3	0.9	94.7
1137	2012	0	3	60	1	1	1	2	2	1	2	2	2	2	2	2	1	2	2	178	0.8	105	4.1	31	1	1	1	2	1	1	2	2	1	10	10	1
1140	2003	0	3	65	1	1	1	1	2	1	2	2	2	2	2	2	1	2	2	136	0.8	103.3	4.2	22	1	1	3	6	5	8	2	2	1	3	13	1
1142	2004	0	2	63	1	1	1	2	2	1	2	2	2	2	2	2	1	2	2	99	0.8	103.9	3.1	29	1	1	3	6	5	8	2	2	1	1	4	1
1147	2004	0	18	67	2	1	1	2	2	1	2	2	2	2	2	2	1	2	2	101	0.7	88.9	3.8	18	1	1	3	6	2	8	2	1	1	197	270	2	1
1150	2006	2	0	48	1	2	1	2	2	1	2	2	2	2	2	2	1	2	2	218	0.7	155	3.6	24	1	1	3	6	2	8	1	1	2	22	29	2	3	1.7	55.7
1151	2007	5	0	48	1	2	1	2	2	1	2	2	2	2	2	2	1	2	2	220	1.7	41.3	1.9	21	1	1	1	1	1	3	1	1	2	67	80	3	3	0.9	116
1157	2010	2	6	60	1	1	2	2	1	2	2	2	2	2	2	2	1	2	2	129	0.89	91.6	4.2	14	1	1	1	1	7	8	2	1	1	12	42	2	3	1.6	47.2
1158	2007	1	0	62	1	1	1	2	2	1	2	2	2	2	2	2	1	2	2	126	0.9	91	2.4	15	2	2	3	6	2	8	1	1	2	3	17	2	2
1161	2002	2	4	48	2	1	1	2	2	1	2	2	2	2	2	2	1	2	2	141	2	28.3	3.9	20	1	1	1	1	1	3	2	1	1	20	34	1
1162	2011	0	5	59	1	1	2	2	2	2	2	2	2	2	2	2	1	2	2	79	1.7	14	4.27	30	1	1	1	1	7	8	2	1	1	10	10	1
1165	2011	3	0	55	1	1	1	2	2	1	2	2	2	2	2	2	1	2	2	146	2.67	26.2	4.9	16	1	1	3	6	2	8	1	1	2	6	50	2	2
1169	2011	2	0	58	1	1	1	2	1	1	2	2	2	2	2	2	1	2	2	179	1.9	39	4.6	16	1	2	3	6	1	3	2	1	2	11	34	2	2
1171	2012	0	5	63	1	1	1	2	2	1	2	2	2	2	1	2	1	2	2	98	0.9	90.7	3.1	22	1	1	3	6	2	8	2	1	1	7	45	2	2
1178	2011	0	5	37	2	4	1	2	2	1	2	2	2	2	2	2	1	2	2	79	0.5	147.8	3.2	14	2	2	3	6	5	8	1	1	1	7	51	2	3	1.1	59.5
1180	2003	1	3	33	2	1	1	2	2	1	2	2	2	2	2	2	1	2	2	120	0.7	102.6	3.2	17	1	1	3	6	5	8	2	1	1	11	20	3	3	1	91.6
1189	2003	0	3	63	1	1	2	2	2	1	2	2	2	2	2	2	1	2	2	70	2	36.1	4.1	24	1	1	3	6	1	3	2	1	1	7	9	1
1193	2011	0	9	43	1	1	2	2	2	1	2	2	2	2	2	2	1	2	2	126	2.33	33.2	4.2	32	1	1	1	1	1	3	2	2	1	8	10	1
1194	2011	1	0	64	1	1	1	2	2	1	2	2	2	2	2	2	1	2	2	126	2.74	25.5	3.9	14	2	2	3	6	2	8	1	1	2	5	16	2	3	1	80.1
1195	2003	1	5	52	1	1	1	2	2	1	2	2	2	2	2	2	1	2	2	169	0.9	94.3	4.1	18	1	1	3	6	5	8	2	2	1	16	16	1
1196	2011	3	0	55	1	1	1	2	2	1	2	2	2	2	2	2	1	2	2	1460	1.06	74	3.9	14	1	2	3	6	5	8	1	1	2	8	41	3	3	1.5	51.7
1198	2002	3	0	52	1	1	2	2	2	1	2	2	2	2	2	2	1	2	2	300			4.5	20	1	1	3	6	3	8	1	1	1	2	33	2	2
1203	2007	1	5	52	1	1	1	2	2	1	2	2	2	2	2	2	1	2	2	136	0.6	150.6	3.6	18	1	1	1	1	1	3	2	2	1	6	19	2	3	2.3	31.9
1204	2009	7	8	69	1	1	1	2	2	1	2	2	2	2	2	2	1	2	2	120	0.7	119	3.6	18	1	1	3	6	1	3	2	1	1	11	32	2	2
1205	2005	0	12	28	1	1	1	2	2	1	2	2	2	2	2	2	1	2	2	102	0.8	122.5	2.9	36	1	1	1	1	1	6	2	2	1	10	10	1
1211	2004	0	2	52	1	1	1	2	2	1	2	2	2	2	2	2	1	2	2	102	0.9	94.3	3	35	1	1	3	6	5	8	2	2	1	9	9	1
1213	2012	0	19	16	2	2	1	2	2	1	2	2	2	2	2	2	1	2	2	122			3.6	24	1	1	2	9	1	3	2	1	1	19	19	1
1220	2005	1	2	84	1	1	2	2	2	1	2	2	2	2	2	2	1	2	2	64	1.1	67.9	2.7	33	1	1	1	1	3	8	2	2	1	2	11	1
1222	2007	1	0	27	2	1	1	2	2	1	2	2	2	2	2	2	1	2	2	90	0.7	106.9	2	15	1	1	3	6	2	8	1	1	2	14	28	2	3	0.9	80
1223	2006	1	0	23	2	1	1	2	2	1	2	2	2	2	2	2	1	2	2	145	0.7	110.4	3.3	29	1	1	3	6	4	8	2	2	1	3	3	1
1224	2002	13	0	20	2	1	1	2	2	1	2	2	2	2	2	2	1	2	2	166	0.9	85	4.1	19	1	2	3	6	5	8	1	1	1	26	28	3	3	0.8	117.8
1233	2012	5	0	63	1	1	1	2	2	1	2	2	2	2	2	2	1	2	2	92	0.7	121.3	3	14	1	2	3	6	2	8	1	1	2	3	70	2	2
1234	2006	3	0	44	2	1	1	2	2	1	2	2	2	2	2	2	1	2	2	131	0.7	96.8	3.3	17	1	1	3	6	1	3	1	1	2	46	85	2	2
1243	2009	6	22	50	1	1	1	2	2	1	2	2	2	2	2	2	1	2	2	102	0.7	127.1	3.1	28	1	1	3	6	2	8	2	1	1	56	56	1
1246	2005	0	2	50	1	2	1	2	2	1	2	2	2	2	2	2	1	2	2	102	0.8	131.8	3.1	38	1	1	1	1	1	3	2	2	1	6	6	1
1247	2010	1	0	54	1	2	2	2	1	1	2	2	2	2	2	2	1	2	2	99	2.5	34.8	3.6	12	2	2	1	2	2	8	1	1	2	1	10	2	2
1249	2012	3	3	50	1	1	1	2	2	1	2	2	2	2	2	2	1	2	2	250	1.1	75.4	4.6	16	1	1	1	1	1	7	1	1	1	3	12	2	2
1250	2008	3	0	46	1	1	1	2	2	1	2	2	2	2	2	2	1	2	2	142	0.7	129.2	3.6	16	1	1	3	6	2	8	1	1	2	7	13	2	2
1252	2012	5	0	57	1	1	1	2	1	1	2	2	2	2	2	2	1	2	2	99	1.4	55.6	3.8	14	1	1	3	6	2	8	1	1	2	11	46	2	2
1253	2011	4	8	53	1	1	1	2	2	1	2	2	2	2	2	2	1	2	2	118	0.81	107.7	3	20	1	1	3	6	2	8	2	1	1	15	26	2	2
1257	2003	12	0	54	1	1	1	2	2	1	2	2	2	2	2	2	1	2	2	177	0.9	93.6	2.9	15	1	2	1	1	1	3	1	1	1	26	43	2	1
1259	2005	2	0	50	1	1	1	2	2	1	2	2	2	2	2	2	1	2	2	86	0.7	127.1	3.2	19	1	1	3	6	5	8	1	1	2	5	12	2	3	2.8	25.7
1263	2005	4	2	41	2	1	1	2	2	1	2	2	2	2	2	2	1	2	2	79	0.9	73.5	2.9	32	1	1	3	6	3	8	2	1	1	15	47	3	3	1.1	58.3
1267	2009	2	0	51	1	2	2	2	1	2	2	2	2	2	2	2	1	2	2	126	2	45.6	3.9	16	1	2	3	6	3	8	1	1	2	4	25	2	3	2.9	29.7
1268	2008	9	3	72	1	1	1	2	2	1	2	2	2	2	2	2	1	2	2	166	0.5	174	2.5	16	2	2	3	6	3	8	1	1	1	30	51	2	2
1275	2006	0	2	35	1	1	1	2	2	1	2	2	2	2	2	2	1	2	2	95	0.7	136.6	1.8	30	1	1	3	6	2	8	2	1	1	8	8	1
1279	2010	6	0	37	1	1	1	2	2	1	2	2	2	2	2	2	1	2	2	220	0.8	115.8	4.4	20	1	1	3	6	3	8	1	1	2	8	69	2	3	2.2	36
1286	2010	0	4	49	1	2	1	2	2	1	2	2	2	2	2	2	1	2	2	102	0.7	154.4	3.1	17	1	1	3	6	1	3	2	2	1	4	41	3	3	1.1	91.6
1295	2009	1	5	59	2	1	1	2	2	1	2	2	2	2	2	2	1	2	2	136	0.7	91.2	3.2	16	1	1	1	1	1	1	2	1	1	20	69	2	2
1297	2006	2	0	43	2	1	1	2	2	1	2	2	2	2	2	2	1	2	2	100	0.6	116.2	1.7	31	1	1	1	2	4	8	1	1	2	3	3	1
1298	2010	9	10	45	2	2	1	2	2	1	2	2	2	2	2	2	1	2	2	106	0.7	116.6	3.1	19	1	1	3	6	1	3	2	1	1	23	84	2	3	1.8	39.2
1299	2009	5	3	42	2	2	2	1	1	2	1	2	2	2	2	2	1	2	2	180	2	35.2	4.9	20	1	1	1	1	1	3	1	1	1	10	44	2	3	3	22
1300	2006	1	1	23	2	1	1	2	2	1	2	2	2	2	2	2	1	2	2	57	0.5	162.8	1.3	25	1	1	3	6	1	3	1	1	2	16	43	3	3	0.7	110.4
1301	2002	0	4	28	2	1	1	2	2	1	2	2	2	2	2	2	1	2	2	122	0.7	106.1	3.6	22	1	1	1	1	1	3	2	2	1	5	13	1
1302	2007	15	11	33	2	1	1	2	2	1	2	2	2	2	2	2	1	2	2	60	0.6	122.6	1.9	28	1	1	3	6	2	8	2	1	1	37	37	1
1303	2002	0	6	34	2	1	1	2	2	1	2	2	2	2	2	2	1	2	2	200	1.4	45.8	1.3	25	1	1	1	1	1	3	2	2	1	15	71	1
1309	2010	4	6	66	1	1	1	2	2	1	2	2	2	2	2	2	1	2	2	79	0.7	120.1	3.75	21	1	1	3	6	2	8	2	1	1	17	42	2	3	1.4	54
1312	2010	0	6	37	2	2	1	2	2	1	2	2	2	2	2	2	1	2	2	127	0.8	104	3.8	32	1	1	1	1	1	3	2	2	1	6	6	1
1339	2011	1	9	63	1	1	1	2	2	1	2	2	2	2	2	2	1	2	2	122	0.6	144.9	2.39	18	1	1	3	6	5	8	2	1	1	20	30	3	3	1.24	65.1
1340	2012	3	3	60	1	1	1	2	2	1	2	2	2	2	2	2	1	2	2	126	0.7	122.5	3.1	14	1	1	3	6	2	8	1	1	2	7	68	2	3	1.8	41.2
1341	2012	2	0	65	1	1	1	2	2	1	2	2	2	2	2	2	1	2	2	120	0.98	79.8	3.2	33	1	1	3	6	4	8	2	1	1	17	38	2	2
1342	2012	5	5	66	1	1	1	2	2	1	2	2	2	2	2	2	1	2	2	145	1.63	46.3	3.9	25	1	1	1	4	2	8	2	1	1	13	19	2	1
1345	2008	0	4	58	2	1	1	2	2	1	2	2	2	2	2	2	1	2	2	106	0.7	91.5	2.2	16	1	1	3	6	5	8	1	1	1	15	29	2	3	1.1	54.3
1349	2007	20	10	59	1	1	1	1	2	1	2	2	2	2	2	2	1	2	2	170	0.6	146.8	3.2	14	1	1	3	6	2	8	1	1	2	1	15	2	2
1350	2007	5	0	59	1	1	2	1	2	1	2	2	2	2	2	2	1	2	2	160	3.5	19.2	4.2	12	2	2	1	4	2	8	1	1	2	1	5	2	2
1351	2007	5	5	59	1	1	2	1	2	1	2	2	2	2	2	2	1	2	2	120	3.5	19.2	4.6	30	1	1	1	4	3	8	2	1	1	59	77	1
1354	2010	2	9	55	1	2	1	2	2	1	2	2	2	2	2	2	1	2	2	126	0.7	150.8	3.1	19	1	1	3	6	2	8	2	1	1	32	105	2	3	1.8	50.7
1362	2003	0	2	44	2	1	1	2	2	1	2	2	2	2	2	2	1	2	2	125	0.9	72.4	5.1	19	1	1	3	6	4	8	2	2	1	1	17	1
1366	2009	1	4	53	1	1	1	2	2	1	2	2	2	2	2	2	1	2	2	174	0.9	94	3.8	22	1	1	1	4	1	3	2	1	1	20	61	2	2
1367	2004	0	4	43	1	1	1	2	2	1	2	2	2	2	2	2	1	2	2	115	0.7	131	2.5	32	1	1	3	6	2	8	1	1	1	9	9	1
1368	2004	23	0	52	2	1	1	2	2	1	2	2	2	2	2	2	1	2	2	101	0.8	80.2	3.8	16	1	1	3	6	4	8	1	1	2	27	45	2	3	2.5	20.6
1369	2003	14	10	43	2	1	1	2	2	1	2	2	2	2	2	2	1	2	2	202	0.9	72.7	3.3	19	1	1	1	1	5	8	2	1	1	34	34	1
1374	2004	2	0	35	1	1	1	2	2	1	2	2	2	2	2	2	1	2	2	145	0.9	102.2	3.1	31	1	2	3	6	2	8	1	1	2	3	11	1
1380	2005	0	4	65	2	1	1	2	2	1	2	2	2	2	2	2	1	2	2	102	0.9	66.9	3.1	32	1	1	1	4	1	3	2	2	1	7	7	1
1381	1999	4	0	65	2	1	2	2	2	2	2	2	2	2	1	2	1	2	2	198	3	16.7	5.1	20	1	2	1	1	1	1	1	1	2	6	18	2	2
1384	2006	0	3	47	2	1	1	2	2	1	2	2	2	2	2	2	1	2	2	102	0.7	95.6	3	18	1	1	1	4	2	8	2	1	1	12	98	3	3	2.1	26.9
1385	2012	4	11	61	2	1	1	2	1	2	2	2	2	2	1	2	1	2	2	125	0.7	90.6	3.4	18	1	1	1	1	1	1	2	1	1	19	38	3	3	0.98	60
1387	2003	0	3	71	1	1	1	2	2	1	1	1	2	2	2	2	1	2	2	139	0.8	101.4	3.1	25	1	1	1	4	2	8	2	2	1	3	7	1
1389	2002	0	4	36	2	1	1	2	2	1	2	2	2	2	2	2	1	2	2	100	2.2	26.9	2.9	20	1	1	2	6	1	3	2	1	1	15	15	3	3	1.9	31.8
1390	2012	0	4	46	2	1	1	2	2	1	2	2	2	2	2	2	1	2	2	133	1.15	51.5	3.6	21	1	1	1	1	1	7	2	2	1	6	95	2	3	1.6	36.9
1392	2008	9	6	53	2	1	1	2	2	1	2	2	2	2	2	2	1	2	2	208	0.9	69.7	5.8	17	1	1	2	6	3	8	2	1	1	22	50	2	3	1.4	41.9
1393	2011	0	4	50	2	1	1	2	2	1	2	2	2	2	2	2	1	2	2	110	1.17	50.6	4	15	2	2	2	9	5	8	2	2	1	8	49	2	3	0.9	70.6
1397	2005	0	2	21	2	1	1	2	2	1	2	2	2	2	2	2	1	2	2	100	0.8	96.4	2.8	29	1	1	1	4	2	8	2	2	1	12	53	3	3	0.6	134.3
1400	2010	4	8	16	1	1	1	2	2	1	2	2	2	2	2	2	1	2	2	145	0.7	160.2	3.9	36	1	1	1	4	1	3	2	1	1	14	39	1
1403	2003	0	2	15	2	1	1	2	2	1	2	2	2	2	2	2	1	2	2	189	0.9	90.1	2.2	16	1	1	3	6	1	7	2	2	1	9	17	3	3	1	79.8
1404	2004	1	0	58	1	1	1	2	2	1	2	2	2	2	2	2	1	2	2	145	0.7	123.3	2.6	31	1	1	1	1	1	3	1	1	2	1	7	1
1406	2007	3	0	60	2	1	1	2	2	1	2	2	2	2	2	2	1	2	2	69	0.7	90.9	2.6	17	1	2	3	6	2	8	1	1	2	47	54	2	3	0.9	68
1409	2009	0	2	53	2	1	1	2	2	1	2	2	2	2	2	2	1	2	2	147	0.8	79.9	3.3	28	1	1	1	4	2	8	2	2	1	8	8	1
1410	2011	1	0	41	2	1	1	2	1	2	2	2	2	2	2	2	1	2	2	79	2	29.2	5	19	1	2	1	1	1	1	1	1	2	9	30	2	3	2.1	27.6
1421	2008	1	3	57	1	1	1	2	2	1	2	2	2	2	2	2	1	2	2	136	0.6	147.8	3.2	25	1	1	3	6	1	3	1	1	1	12	1107	1
1422	2009	6	12	62	1	2	1	2	2	1	2	2	2	2	2	2	1	2	2	149	0.6	175.9	2.9	28	1	1	3	6	1	3	2	1	1	29	55	1
1423	2007	23	18	44	1	1	1	2	2	1	2	2	2	2	2	2	1	2	2	160	0.6	155.8	3.4	29	1	1	3	6	1	3	2	1	1	141	141	1
1424	2009	2	0	61	2	1	1	2	2	1	2	2	2	2	2	2	1	2	2	140	0.6	108.2	2.9	26	1	1	1	1	1	3	1	1	2	4	4	1
1425	2011	1	4	69	1	1	1	2	2	1	2	2	2	2	2	2	1	2	2	115	0.7	119	3.1	17	1	2	3	6	2	8	2	1	1	7	37	2	2
1426	2011	15	0	36	1	1	1	2	2	1	2	2	2	2	2	2	1	2	2	288	0.9	101.6	4.6	31	1	2	1	4	1	3	1	1	2	53	53	1
1427	2010	3	2	64	1	1	1	2	2	1	2	2	2	2	2	2	1	2	2	136	0.9	90.4	3.6	18	1	1	3	6	2	8	2	1	1	6	66	2	3	1.6	46.6
1428	2006	0	16	56	1	2	1	2	2	1	2	2	2	2	2	2	1	2	2	133	0.8	128.8	3.6	29	1	1	1	1	1	3	2	1	1	25	25	1
1433	2012	0	4	52	1	1	1	2	2	1	2	2	2	2	2	2	1	2	2	131	0.67	126.1	3	15	1	1	3	6	2	8	2	2	1	6	19	2	2
1434	2008	1	0	69	1	1	1	2	2	1	2	2	2	2	2	2	1	2	2	91	0.7	119	2.8	17	1	1	3	6	2	8	1	1	2	10	16	2	3	1.4	53.4
1435	2008	0	5	69	1	1	1	2	2	1	2	2	2	2	2	2	1	2	2	106	4	15.9	4.6	29	1	1	1	1	1	3	2	2	1	2	2	1
1436	2004	4	0	63	1	1	1	2	2	1	2	2	2	2	2	2	1	2	2	106	0.9	90.7	3.2	14	1	1	1	4	5	8	1	1	1	15	19	2	3	1.6	46.7
1437	2006	0	2	41	1	1	1	2	2	1	2	2	2	2	2	2	1	2	2	112	0.7	132.3	3.1	27	1	1	3	6	1	3	2	2	1	30	30	1
1438	2006	5	5	64	2	1	2	2	1	2	2	2	2	2	2	2	1	2	2	142	1.6	34.5	3.9	28	1	1	1	1	1	1	2	2	1	26	26	1
1440	2012	1	7	49	2	1	1	2	2	1	2	2	2	2	2	2	1	2	2	123	0.9	70.8	3.1	20	1	1	1	1	1	3	1	1	2	4	49	2	2
1442	2009	2	6	51	2	2	1	2	2	1	2	2	2	2	2	2	1	2	2	200	0.7	113.6	3.9	29	1	1	3	6	3	8	2	2	1	9	9	1
1443	2007	5	0	54	2	1	1	2	2	1	2	2	2	2	1	2	1	2	2	187	0.6	110.9	3.1	22	1	1	1	1	1	3	1	1	1	8	8	1
1444	2011	0	3	60	2	2	1	2	2	1	2	2	2	2	2	2	1	2	2	130	1.2	48.8	3.3	35	1	1	1	2	2	8	2	2	1	18	19	1
1445	2011	0	13	61	2	1	2	2	1	2	2	2	2	2	2	2	1	2	2	101	2.2	24.2	3.6	31	1	1	1	1	1	3	2	2	1	16	16	1
1446	2010	2	7	62	2	1	1	2	2	1	2	2	2	2	2	2	1	2	2	98	0.7	90.3	3.5	31	1	1	1	1	1	3	2	1	1	14	14	1
1447	2010	3	3	69	2	1	1	2	2	1	2	2	2	2	2	2	1	2	2	101	1	58.5	3.9	31	1	1	1	4	1	3	2	1	1	8	17	1
1449	2006	0	21	69	1	1	1	2	2	1	2	2	2	2	2	2	1	2	2	118	0.7	119	2	32	1	1	1	4	2	8	2	2	1	32	32	1
1451	2006	0	4	62	1	1	1	2	1	1	2	2	2	2	2	2	1	2	2	200	0.7	121.7	3.3	22	1	1	1	4	2	8	2	2	1	4	36	2	3	1	80.6
1455	2009	0	1	14	2	2	1	2	2	1	2	2	2	2	2	2	1	2	2	121	0.7	152.4	3.2	31	1	1	3	6	1	3	2	2	1	30	30	1
1457	2006	0	1	21	1	1	1	2	2	1	2	2	2	2	2	2	1	2	2	145	0.6	181.1	4.5	35	1	1	3	6	4	8	2	2	1	1	1	1
1458	2009	1	0	24	1	1	1	2	2	1	2	2	2	2	2	2	1	2	2	102	0.7	147.5	4	28	1	1	1	1	1	3	2	2	1	6	6	1
1460	2006	2	0	44	1	1	1	2	2	1	2	2	2	2	2	2	1	2	2	270	1	86.4	6.2	20	1	1	3	6	2	8	2	1	1	2	27	2	3	2.9	25.3
1462	2012	1	0	56	1	1	1	2	2	1	2	2	2	2	2	2	1	2	2	172	0.7	124.2	3.2	14	1	2	3	6	2	8	1	1	2	9	48	2	3	1.8	41.8
1470	2005	7	0	55	1	2	1	2	2	1	2	2	2	2	2	2	1	2	2	101	0.8	129.3	3.9	38	1	1	3	6	3	8	1	1	1	14	14	1
1471	2012	2	0	70	1	1	1	2	2	1	2	2	2	2	2	2	1	2	2	77	0.7	118.7	2.3	21	1	1	3	6	5	8	1	1	2	4	68	2	3	0.7	118.7
1487	2012	1	5	55	2	1	1	2	2	1	2	2	2	2	2	2	1	2	2	125	0.9	69.2	3.3	16	1	1	3	6	2	8	2	1	1	8	35	2	3	1.1	54.9
1493	2009	2	0	46	1	2	1	2	2	1	2	2	2	2	2	2	1	2	2	131	0.8	134.1	3.2	16	2	2	3	6	3	8	1	1	2	3	66	2	3	1.6	60.2
19	2011	2	0	32	1	1	1	2	2	2	1	1	2	2	2	2	1	3	2	96	1.9	44	3.2	19	1	1	2	2	2	8	1	1	2	11	66	2	3	1.1	99.9
209	2009	9	19	69	1	1	2	2	1	2	1	1	2	2	2	2	1	3	2	142	2.1	33.5	5.2	35	1	1	1	2	2	8	2	2	1	6	315	1
215	2010	13	26	42	2	2	1	2	2	2	2	1	2	2	2	2	1	3	2	160	1.63	45.5	4.1	30	1	1	3	6	2	8	2	1	1	#REF!	197	2	3	2.1	33.3
385	2010	3	23	59	1	1	1	2	1	2	2	2	2	2	2	2	1	3	2	164	0.8	105.3	4.64	32	1	1	2	2	2	8	2	1	1	25	59	1
398	2012	0	7	54	2	2	1	2	2	2	1	1	2	2	2	2	1	3	2	141	1.2	60.3	3.6	33	1	1	2	2	2	8	2	2	1	8	16	1
491	2009	1	5	71	1	1	1	2	2	2	1	1	2	2	2	2	1	3	2	174	0.7	118.3	4.4	25	1	1	2	2	2	8	2	1	1	27	59	2	3	1.8	39.8
579	2012	3	11	63	1	2	1	2	2	2	1	1	2	2	2	2	1	3	2	174	1.73	52.7	4.6	22	1	1	2	2	2	8	2	1	1	15	114	2	3	1.4	65.9
672	2010	2	3	50	1	1	1	2	1	2	1	1	2	2	2	2	1	3	2	142	0.9	95.1	3.4	26	1	1	2	2	2	8	2	1	1	8	167	1
707	2012	2	4	31	1	2	2	2	2	2	1	2	2	2	2	2	1	3	2	41	1.8	57	3.9	22	1	1	1	2	2	8	2	1	1	8	72	2	3	0.9	126.8
708	2011	0	4	30	1	2	1	2	2	2	1	2	2	2	2	2	1	3	2	99	1.8	57.4	3.2	25	1	1	2	2	3	8	2	2	1	13	58	2	3	1.3	83.5
766	2009	0	1	64	1	1	1	2	2	2	1	1	2	2	2	2	1	3	2	108	1.6	46.6	2.9	31	1	1	2	2	3	8	2	2	1	2	37	1
1065	2008	0	34	64	1	1	1	2	2	2	1	1	2	2	2	2	1	3	2	145	0.7	120.9	2.9	30	1	1	2	2	3	8	2	2	1	35	98	1
1192	2007	0	2	69	1	2	1	2	2	2	2	1	2	2	2	2	1	3	2	106	0.9	66.1	2.9	28	1	1	1	2	2	8	1	1	1	32	49	1
1337	2006	1	9	58	1	1	1	2	1	2	2	1	2	2	2	2	1	3	2	156	2.9	23.9	4.7	28	1	1	2	2	2	8	2	2	1	18	107	3	3	1.7	32.9
753	2012	3	0	56	1	1	1	2	2	2	1	2	2	2	2	2	1	5	2	98	2.08	35	3.9	32	1	2	2	3	1	3	1	1	2	36	128	1
1068	2010	8	11	57	1	1	1	2	2	2	1	2	1	2	2	2	1	5	2	90	1.34	60.6	3.1	31	1	1	1	1	1	7	2	1	1	129	129	1
1	1999	0	2	80	1	1	1	1	1	2	2	2	1	2	2	2	2	6	2	160	0.6	75.1	4	25	1	1	1	1	1	7	2	2	1	21	21	1
2	2006	0	9	90	1	1	2	1	1	2	2	2	1	2	2	2	2	6	2	178	2	33.6	4.9	30	1	1	1	1	1	1	2	2	1	10	25	1
3	2011	9	14	55	1	1	1	1	1	2	2	1	2	2	2	2	2	6	2	155	0.9	93.3	3.4	22	1	1	2	9	2	8	2	1	1	28	57	2	2
8	2010	0	4	89	1	1	1	1	1	2	2	1	1	2	2	2	2	6	2	178	2	33.7	4.6	36	1	1	1	1	1	7	2	2	1	8	8	1
9	2003	1	4	79	1	1	1	2	1	2	2	2	1	2	2	2	2	6	2	106	0.9	86.7	3.9	19	1	1	1	2	1	7	2	1	1	35	55	3	3	1.1	68.7
10	2008	0	16	81	1	1	1	1	2	2	1	2	2	2	2	2	2	6	2	149	0.7	115.2	3.2	28	1	1	1	1	1	7	2	1	1	18	18	1
11	2010	0	10	83	1	1	1	1	1	2	2	1	1	2	2	2	2	6	2	102	0.65	114.7	4.1	33	1	1	1	1	1	1	2	2	1	9	11	1
13	2006	1	0	60	2	1	1	2	2	2	2	2	2	2	1	2	2	6	2	155	0.8	77.9	4	24	1	1	2	9	3	8	1	1	2	4	36	2	3	0.9	68
15	2010	0	2	61	1	1	1	1	1	2	2	2	2	2	1	2	2	6	2	177	0.6	160	5.01	36	1	1	2	9	1	3	2	2	1	2	2	1
17	2003	0	10	49	1	1	2	2	1	2	1	2	2	2	2	2	2	6	2	148	3.2	22.1	3.6	18	1	1	1	1	1	1	2	1	1	15	23	1
22	2001	10	22	73	1	1	2	2	2	2	1	1	2	2	2	2	2	6	2	95	2.1	33.1	4.9	20	1	1	1	1	1	1	1	1	2	3	5	1
23	2005	2	19	53	1	1	1	2	2	2	2	2	2	2	2	1	2	6	1	166	0.8	107.7	3.1	17	1	1	2	9	1	7	2	1	1	51	92	3	3	0.5	185.2
27	2012	1	0	47	2	1	1	1	1	2	2	2	2	2	2	2	2	6	2	127	0.8	81.8	2.9	14	1	2	1	5	3	8	1	1	2	1	21	2	3	0.9	71.4
28	2004	2	8	58	2	1	1	2	2	2	2	2	2	2	2	1	2	6	2	126	0.9	68.5	2.9	16	1	1	1	1	1	7	1	1	1	19	22	2	3	1.5	38
32	2006	1	0	88	2	1	1	1	1	2	2	1	2	2	2	2	2	6	2	123	0.7	84.1	2.9	14	1	2	1	1	1	7	1	1	2	3	10	2	3	1.5	34.9
33	1999	0	1	81	2	1	2	1	1	2	2	1	1	2	2	2	2	6	2	189	2	25.5	4.9	28	1	1	1	2	1	7	2	2	1	6	47	1
34	2010	9	6	50	1	1	1	2	2	1	2	2	2	2	2	2	2	6	2	120	0.59	151.8	3.1	33	1	1	1	4	1	3	2	1	1	18	18	1
37	2005	1	15	71	1	1	1	1	2	2	1	2	2	2	2	2	2	6	2	147	0.9	88.6	3.9	31	1	1	1	1	3	8	2	1	1	15	21	1
38	2003	9	0	56	1	2	1	2	2	2	2	2	2	2	2	2	2	6	2	169	1.3	73.6	4.9	20	1	1	1	1	6	8	1	1	2	10	16	2	3	2.5	34.6
39	2012	33	20	95	1	1	2	1	1	2	2	1	2	2	2	1	2	6	2	189	1.86	35.2	3.8	28	1	1	1	4	1	3	2	1	1	79	93	1
40	2012	0	12	79	1	1	1	2	2	2	2	2	2	2	2	1	2	6	2	170	0.7	115.8	3.6	31	1	1	1	1	3	8	2	2	1	11	17	1
42	2002	0	3	71	1	1	1	2	2	2	2	2	2	2	2	1	2	6	2	124	1.8	39.8	4.2	14	2	2	1	1	3	8	2	2	1	2	7	3	3	1.2	63.5
43	2010	8	0	77	1	1	2	1	1	2	1	2	2	2	2	2	2	6	2	189	3.34	19.4	5.2	33	1	1	1	1	2	8	1	1	2	21	32	1
44	2001	0	2	56	2	1	1	2	2	2	2	2	2	2	2	1	2	6	1	160	0.7	92.1	3.1	22	1	1	1	1	3	8	2	2	1	5	17	1
45	2005	1	0	49	1	1	1	1	1	2	2	1	2	2	2	2	2	6	2	202	0.9	95.5	4.6	22	1	1	1	2	1	7	1	1	2	155	195	1
46	2008	0	1	79	1	1	1	1	1	2	1	1	1	2	2	2	2	6	2	159	0.6	138.4	4	28	1	1	1	2	2	8	2	2	1	3	3	1
47	2011	2	0	82	1	1	2	1	1	2	1	1	2	2	2	2	2	6	2	179	2.2	30.7	4.5	20	2	2	1	2	1	4	1	1	2	11	50	2	2
48	2009	6	4	74	1	1	1	1	1	2	2	1	1	2	2	2	2	6	2	147	1.6	45.2	4.1	19	1	1	1	1	1	7	1	1	1	24	52	2	3	1.7	42.2
49	2000	0	2	89	1	1	1	1	2	2	2	2	2	2	2	2	2	6	2	160	0.9	84.6	2.9	19	1	1	1	2	3	8	2	2	1	24	35	3	3	2.2	30.2
50	2001	4	13	90	1	1	2	1	1	2	2	2	2	2	2	2	2	6	2	108	2.5	26	4.8	22	1	1	1	4	2	8	2	1	1	31	66	2	2
51	2007	0	1	89	2	1	1	1	1	2	2	1	1	2	1	2	2	6	2	92	0.7	83.9	3.6	30	1	1	3	3	1	3	2	2	1	17	17	1
53	2007	0	5	49	1	1	1	2	2	1	2	2	2	2	2	2	2	6	2	174	0.7	127.6	4	27	1	1	3	6	4	8	2	2	1	7	7	1
54	2008	0	11	69	1	1	1	2	2	2	2	1	2	2	1	2	2	6	2	180	0.6	142.2	3.6	23	1	1	3	3	1	3	2	1	1	76	89	2	3	2	35.4
55	2005	0	16	83	1	1	1	1	2	2	2	1	2	2	2	2	2	6	2	174	0.8	98.3	2.7	35	1	1	1	2	2	8	2	2	1	35	45	1
56	2010	2	0	77	1	1	1	1	2	2	1	2	2	2	2	2	2	6	2	122	0.8	99.8	4.1	19	1	1	1	2	6	8	1	1	2	3	34	3	3	1.1	69.1
57	2009	3	0	66	1	1	1	2	1	2	2	2	2	2	1	2	2	6	2	147	0.9	89.9	5.1	16	1	1	2	9	1	3	1	1	2	4	29	2	3	0.9	108.8
58	2004	3	0	84	1	1	1	2	2	2	2	1	2	2	2	2	2	6	2	155	1	75.8	4.2	22	1	1	1	2	3	8	1	1	2	6	10	2	2
59	2010	0	2	62	1	1	1	2	2	1	2	2	2	2	2	2	2	6	2	112	0.9	91	3.6	36	1	1	1	1	1	7	2	2	1	3	3	1
62	2009	3	0	74	1	1	2	1	1	2	2	1	2	2	2	2	2	6	2	160	2	34.9	4.4	20	1	2	1	1	2	8	1	1	2	9	28	2	2
64	2012	0	3	68	1	2	1	2	1	2	1	1	2	2	2	2	2	6	2	160	1.6	55.6	3.4	35	1	1	1	2	3	8	2	2	1	7	7	1
65	2004	1	0	69	1	1	1	1	2	2	2	2	2	2	2	2	2	6	2	108	1.1	70.7	3.6	19	1	1	3	3	3	8	1	1	2	5	90	2	3	1.8	40
68	2005	0	21	84	1	1	1	2	1	2	2	1	2	2	2	2	2	6	2	161	0.9	85.6	1.9	31	1	1	1	2	3	8	2	1	1	22	32	1
69	2012	0	10	66	1	1	1	1	1	2	2	1	2	2	2	2	2	6	2	70	1	79.6	1.6	28	1	1	1	2	3	8	2	1	1	15	50	3	1
72	2010	38	15	78	1	1	1	1	1	2	1	1	1	2	2	2	2	6	2	144	0.9	86.9	4.9	28	1	1	1	2	1	7	1	1	1	199	206	1
73	2012	1	10	39	1	1	1	2	1	1	2	2	2	1	2	2	2	6	2	188	2.06	37.6	4.6	32	1	1	1	1	3	8	2	1	1	23	23	1
75	2003	0	6	15	1	1	1	2	2	1	2	2	2	2	1	1	2	6	2	144	0.9	125	4.9	17	1	1	1	1	3	8	2	2	1	8	46	3	3	1.3	81.8
77	2007	1	0	87	1	1	1	1	1	2	2	1	2	2	2	2	2	6	2	320	0.7	113.6	4	17	2	2	1	1	1	1	1	1	2	3	28	2	3	1.8	38.2
78	2011	0	26	40	1	4	1	2	2	2	2	2	2	2	2	1	2	6	1	155	0.39	253.6	3.5	30	1	1	1	1	3	8	2	2	1	35	76	1
81	2010	0	7	63	1	1	1	2	2	2	2	2	2	2	2	1	2	6	2	136	0.7	121.3	4.2	34	1	1	1	1	1	7	2	2	1	6	25	1
82	2010	9	33	84	1	1	1	1	1	2	1	1	2	2	2	2	2	6	2	102	0.7	114.4	3.6	20	1	1	1	2	1	7	2	2	1	51	111	1
83	2007	16	7	89	1	1	1	1	2	2	2	1	2	2	2	2	2	6	2	80	0.7	113	3.2	31	1	1	1	1	1	7	2	1	1	36	423	1
84	2001	0	3	47	1	1	1	1	2	2	2	2	2	2	2	2	2	6	1	89	0.9	96.3	4.5	21	1	1	1	1	3	8	2	2	1	3	11	1
85	2011	0	5	80	2	1	1	2	1	2	1	1	2	2	2	2	2	6	2	188			3.29	33	1	1	1	2	1	4	2	2	1	12	15	1
86	2009	3	10	72	2	1	1	2	2	2	2	2	2	2	1	2	2	6	2	160	0.7	87.6	3.9	18	1	1	1	1	3	8	2	1	1	43	71	2	3	2	31.5
88	2010	0	4	99	2	4	1	1	1	2	1	1	2	2	2	2	2	6	2	199	0.8	70.4	4.6	33	1	1	1	2	1	7	2	2	1	3	19	1
89	2011	0	4	70	1	1	1	2	1	2	1	1	2	2	2	2	2	6	2	133	1.02	78.6	3.8	33	1	1	1	2	1	7	1	2	1	3	220	1
90	2000	0	2	45	1	1	1	2	2	2	2	1	2	2	2	2	2	6	2	147	0.8	111.3	4	20	1	1	1	2	2	8	2	2	1	4	4	1
91	2005	0	5	77	1	1	1	1	1	2	2	2	1	2	2	2	2	6	2	98	0.7	116.4	3.2	31	1	1	1	2	1	7	2	2	1	5	11	1
92	2002	0	1	93	2	1	1	1	2	2	2	1	2	2	2	2	2	6	2	52	1.1	49.3	1.9	20	1	1	1	2	2	8	2	2	1	5	5	1
93	2010	2	0	93	2	1	1	1	1	2	2	2	1	2	2	2	2	6	2	98	1.31	40.7	5.2	26	1	1	1	2	1	7	1	1	2	3	77	2	3	1.4	60.9
94	2011	7	23	94	2	1	1	1	1	2	2	2	1	2	2	2	2	6	2	179	2	24.7	5	33	1	1	1	1	1	7	1	1	1	82	82	1
95	2002	2	0	45	1	1	2	1	2	2	1	1	2	2	1	2	2	6	2	230	2.3	32.9	2.9	19	1	2	1	2	2	8	1	1	2	2	27	2	2
96	2007	6	2	90	2	1	1	1	1	2	2	2	1	2	2	2	2	6	2	178	0.8	71.7	3.5	30	1	1	1	2	3	8	2	1	1	23	23	1
97	2002	0	4	83	2	1	1	2	2	2	1	1	2	2	2	2	2	6	2	89	0.9	63.7	3.1	20	1	1	3	6	2	8	2	2	1	7	7	1
98	2004	3	16	82	2	1	1	1	2	2	1	1	2	2	2	2	2	6	2	154	0.7	85.3	3.9	28	1	1	3	6	1	4	2	1	1	30	30	1
99	2002	1	8	71	1	1	1	1	2	2	2	2	2	2	2	2	2	6	2	102	0.8	101.4	3.2	22	1	1	3	6	2	8	2	2	1	9	12	1
100	2004	0	1	71	2	1	1	1	2	2	2	1	1	2	2	2	2	6	2	133	0.7	87.8	4.1	32	1	1	1	2	6	8	2	2	1	2	16	1
101	2009	8	0	102	1	1	2	1	1	2	1	1	2	2	1	2	2	6	2	189	2	32.7	4.6	31	1	1	1	2	1	7	1	1	2	5	86	1
102	2007	3	0	77	1	1	2	1	1	2	2	1	2	2	2	2	2	6	2	170	10	5.4	11.9	19	1	1	1	1	1	7	1	1	2	6	16	2	2
103	2006	0	5	80	2	1	2	1	1	2	2	2	2	2	2	2	2	6	2	120	1.5	35.6	4.6	33	1	1	1	2	1	1	2	2	1	3	3	1
104	2003	22	14	73	1	1	1	2	2	2	2	2	1	2	2	2	2	6	2	200	2.5	27.1	3.9	19	1	1	1	2	3	8	2	1	1	76	87	3	3	1.9	37.2
105	2011	3	18	57	2	1	1	2	2	2	1	2	2	2	1	2	2	6	2	136	1.25	44.9	3.9	21	1	1	2	9	3	8	2	1	1	19	36	2	3	1.1	65.9
106	2009	0	29	19	2	1	1	2	2	2	2	2	2	2	2	1	2	6	1	120	0.7	114.8	3.7	27	1	1	2	1	3	8	2	1	1	20	26	1
111	2002	5	1	58	1	2	1	2	2	2	2	2	2	2	2	1	2	6	1	125	0.9	111.6	4.7	20	1	1	1	1	3	8	1	1	1	9	51	1
112	2011	0	8	66	2	1	1	2	2	1	2	2	2	2	2	2	2	6	2	170			5.1	30	1	1	1	1	1	6	2	2	1	8	8	1
113	2003	8	21	53	2	1	1	1	2	2	2	2	2	2	2	2	2	6	2	89	2	27.7	4.5	15	1	1	1	3	3	8	2	1	1	32	57	3	3	1.4	41.9
115	2010	0	8	72	2	1	1	2	1	2	2	2	2	2	1	2	2	6	2	122	0.7	87.6	3.7	33	1	1	1	2	1	7	2	2	1	5	41	1
120	2010	3	3	85	1	1	2	1	1	2	1	1	2	2	1	2	2	6	2	179	2.3	28.9	5.5	25	1	1	1	2	2	8	2	1	1	6	54	2	3	2.3	28.9
121	2009	0	19	72	1	1	1	2	2	2	1	1	2	2	1	2	2	6	2	145	0.7	118	2.9	30	1	1	1	2	1	7	2	2	1	27	27	1
122	2003	0	4	92	1	1	2	1	2	2	2	2	2	2	1	2	2	6	2	122	2	33.4	3.9	20	1	1	1	1	1	3	2	1	1	9	9	1
123	2012	0	19	37	1	1	1	2	1	1	2	2	2	2	2	2	2	6	2	179	1.5	56.1	3.6	33	1	1	1	1	1	3	2	2	1	40	40	1
124	2012	0	7	85	1	1	1	1	1	2	1	2	2	2	2	2	2	6	2	175	1.8	38.4	4.2	33	1	1	1	2	1	3	2	2	1	16	21	1
126	2006	2	1	81	1	1	1	1	1	2	2	1	2	2	2	2	2	6	2	122	0.7	115.2	5	28	1	1	1	2	3	8	2	1	1	11	34	1
128	2003	0	5	73	1	1	1	2	2	2	2	2	2	2	2	1	2	6	2	74	1.4	52.9	4.6	23	1	1	1	1	3	8	2	1	1	6	11	1
129	2006	5	6	70	2	1	1	2	2	2	2	1	2	2	2	2	2	6	2	144	0.7	88.1	3.3	17	1	1	1	2	2	8	2	1	1	54	69	3	3	0.9	65.9
130	2006	0	2	85	2	1	1	1	1	2	2	1	2	2	2	2	2	6	2	160	0.8	72.6	3.1	28	1	1	1	2	3	8	2	1	1	4	106	1
131	2010	0	6	69	1	1	1	2	1	2	2	2	2	2	1	2	2	6	2	178	0.9	89.1	4.1	39	1	1	1	4	3	8	2	2	1	14	14	1
132	2010	1	0	53	1	1	1	1	1	2	2	1	2	2	2	2	2	6	2	155	0.9	87.8	3.9	16	2	2	1	2	3	8	1	1	2	1	35	2	3	0.9	94
133	2005	2	0	70	1	1	1	1	1	2	1	2	1	2	2	2	2	6	2	102	0.7	118.7	3.1	16	2	2	1	1	1	7	1	1	2	1	8	2	3	1.1	70.5
134	2012	2	8	81	2	1	1	1	1	2	2	1	2	2	2	2	2	6	2	136	0.8	73.3	4.2	23	1	1	1	2	1	1	2	2	1	13	13	1
135	2003	5	5	67	2	1	2	1	2	2	2	1	2	2	2	2	2	6	2	129	1.5	36.9	3.8	9	1	2	1	2	1	7	1	1	2	5	6	2	3	2.1	25
136	2006	13	2	86	2	1	1	1	1	2	2	1	2	2	2	2	2	6	2	140	1	56	2.9	22	1	1	1	2	1	7	2	1	1	14	48	2	3	1.1	50.1
138	2007	0	6	38	2	1	1	2	1	2	2	2	2	2	2	2	2	6	2	150	0.6	119.1	2.1	30	1	1	1	2	1	7	2	2	1	10	10	1
139	2011	0	14	74	1	1	1	1	1	2	1	1	1	2	1	2	2	6	2	107	0.77	100.6	3.5	32	1	1	1	1	3	8	2	2	1	30	32	1
140	2012	0	10	58	1	1	1	1	1	2	1	2	2	2	2	2	2	6	2	120	0.51	181.8	3.8	36	1	1	3	3	1	3	2	2	1	41	78	1
145	2009	2	5	54	1	1	1	2	2	1	2	2	2	2	2	2	2	6	2	120	0.7	125.1	2.9	28	1	1	1	1	1	7	1	1	1	21	21	1
146	2000	0	1	78	1	1	1	2	2	2	1	1	2	2	2	2	2	6	2	146	0.9	86.9	2.8	20	1	1	3	6	1	4	2	2	1	10	10	1
147	2006	4	0	81	1	1	2	1	1	2	1	1	2	2	2	2	2	6	2	176	2	34.3	4.5	28	1	1	1	1	1	7	1	1	2	189	189	1
150	2010	1	8	59	1	1	1	1	1	2	2	1	2	2	2	2	2	6	2	177	0.9	91.9	5.2	18	1	1	1	2	2	8	2	2	1	10	52	2	3	1.1	72.9
151	2007	0	2	74	1	1	2	1	1	2	1	1	1	2	1	2	2	6	2	160	2	34.9	4.6	15	1	1	1	1	1	7	2	1	1	9	13	2	2
152	2008	17	4	91	1	1	2	1	1	2	1	1	1	2	2	2	2	6	2	220	2	33.5	4.9	22	1	1	1	1	3	8	1	1	1	10	29	2	2
153	2012	0	1	67	1	1	1	2	2	2	1	1	2	2	1	2	2	6	2	200	0.7	119.8	3.3	31	1	1	1	1	1	7	2	2	1	2	2	1
155	2010	0	5	58	1	1	1	2	2	2	2	2	2	2	2	2	2	6	2	109			2.14	35	1	1	2	7	3	8	2	2	1	20	20	1
156	2005	2	0	67	1	1	2	1	1	2	2	1	2	2	2	2	2	6	2	180	1.8	40.3	3.9	14	2	1	1	2	1	7	1	1	2	2	7	2	2
157	2007	0	7	70	1	1	2	1	1	2	1	1	2	2	2	2	2	6	2	200	2.2	31.7	4.6	25	1	1	1	1	2	8	2	1	1	17	34	2	3	1.9	37.5
159	2009	0	2	45	1	2	1	2	2	1	2	2	2	2	2	2	2	6	2	106	1.2	51.7	4.2	30	1	1	1	1	1	3	2	2	1	5	5	1
160	2009	51	10	91	1	1	1	1	1	2	1	1	1	2	1	2	2	6	2	201	1.4	50.6	4.9	31	1	1	3	6	3	8	2	1	1	170	620	2	1
161	2000	4	0	44	1	1	1	2	2	2	2	2	2	2	2	1	2	6	1	300	1.2	70	4.5	20	1	1	1	1	3	8	1	1	1	4	27	1
162	1999	2	0	44	1	1	1	1	1	2	2	1	2	2	2	2	2	6	2	198	0.9	97.6	3.6	25	1	1	1	1	1	7	1	1	2	4	4	1
164	2009	0	18	80	1	1	1	1	1	2	2	1	2	2	2	2	2	6	2	160	0.8	99	3.1	26	1	1	2	7	1	3	2	1	1	46	46	1
165	2012	7	13	79	1	1	1	1	1	1	2	1	2	2	2	2	2	6	2	129	2.5	26.7	4.6	30	1	1	2	9	1	6	2	1	1	41	77	2	1
166	2004	38	10	89	1	1	1	1	1	2	2	1	2	2	2	2	2	6	2	400	1.1	67.1	5	25	1	1	1	2	3	8	1	1	1	94	110	1
168	2010	0	13	43	1	1	1	2	2	2	2	2	2	2	2	2	2	6	2	97			4.84	39	1	1	1	8	1	7	2	2	1	12	12	1
169	2008	0	13	64	1	1	1	1	1	2	2	2	2	2	1	2	2	6	2	158			3.9	28	1	1	1	1	3	8	2	2	1	24	24	1
170	2003	8	0	81	1	1	1	1	2	2	2	1	2	2	2	2	2	6	2	106	0.9	86.2	4.5	11	1	2	1	2	3	8	1	1	1	47	90	3	3	2.2	30.7
171	2004	0	49	84	1	1	2	1	1	2	1	1	2	2	2	2	2	6	2	120	1.8	34.2	5.1	25	1	1	1	1	1	7	2	1	1	49	66	1
172	2002	1	0	82	1	1	2	1	1	2	1	1	2	2	2	2	2	6	2	286	2	38.5	6	20	1	2	1	2	1	4	1	1	2	3	21	2	2
173	2005	0	21	51	1	1	1	2	2	2	2	2	2	2	2	2	2	6	2	79	0.8	108.5	2.9	29	1	1	1	8	1	2	2	2	1	101	163	3	3	0.7	126.6
174	2012	0	11	78	1	1	1	1	1	2	1	1	2	2	2	2	2	6	2	150	0.93	86.9	4.1	34	1	1	1	2	3	8	2	1	1	22	105	1
175	1999	3	0	88	1	1	2	1	1	2	2	2	2	2	2	2	2	6	2	121	2.1	31.9	4.6	15	1	1	1	2	1	7	1	1	2	1	40	2	2
177	2005	2	0	59	1	1	1	2	2	2	2	2	2	2	2	1	2	6	1	174	0.7	122.9	3.7	18	1	1	1	1	3	8	1	1	2	5	72	2	2
178	2008	4	0	65	1	1	1	2	2	2	1	2	2	2	1	2	2	6	2	160	1.2	64.7	4.6	20	1	2	1	1	2	8	1	1	2	4	21	2	1
187	2000	0	31	64	1	1	1	2	2	2	2	2	2	2	1	2	2	6	2	103	0.9	90.4	4.2	21	1	1	1	1	1	7	2	2	1	43	45	1
188	2012	1	5	58	1	1	1	1	1	1	2	2	2	2	2	2	2	6	2	175	0.8	105.7	4.1	21	1	1	1	2	2	8	2	1	1	44	107	2	3	2.07	34.7
189	2006	5	24	84	1	1	1	2	1	2	2	2	2	2	2	2	2	6	2	99	0.8	98	2.9	22	1	1	1	8	1	2	2	1	1	108	147	2	3	1	75.8
190	2009	2	11	86	1	1	2	2	1	2	2	2	2	2	2	2	2	6	2	102	2	33.9	4.6	20	1	1	1	1	1	1	1	1	2	8	76	2	3	1.9	36.8
191	2000	0	7	77	1	1	1	1	1	2	1	1	2	2	2	2	2	6	2	89	1.1	69.1	4.3	22	1	1	3	6	1	7	2	2	1	12	19	1
192	2011	0	4	83	1	1	1	1	1	2	2	1	2	2	2	2	2	6	2	177	1.5	47.6	4.9	17	1	1	1	2	1	7	2	2	1	4	46	2	3	1.8	38.6
194	2006	32	21	54	1	1	1	2	2	2	2	2	2	2	2	1	2	6	1	77	0.8	107.2	5.9	28	1	1	1	1	1	7	2	1	1	77	77	1
195	2008	0	10	80	1	1	1	1	2	2	2	2	1	2	2	2	2	6	2	252	1.2	62	3.7	29	1	1	1	1	1	2	2	1	1	15	15	1
196	2010	0	3	68	1	1	1	1	1	2	2	2	2	2	1	2	2	6	2	145	0.95	79.1	3.95	17	1	1	3	3	1	3	2	1	1	5	34	3	3	1.9	37.7
197	2008	5	18	74	1	1	1	2	2	2	2	2	2	2	1	2	2	6	2	120	0.8	100.6	2.9	25	1	1	1	1	1	3	2	1	1	48	94	1
198	2006	0	1	75	1	1	1	2	1	2	1	1	2	2	2	2	2	6	2	160	0.7	117	3.1	31	1	1	1	2	1	7	2	2	1	6	6	1
199	2007	1	7	87	1	1	1	1	1	2	1	1	1	2	2	2	2	6	2	188	0.8	97.3	2.8	30	1	1	1	1	1	7	2	1	1	9	9	1
200	2005	3	8	85	1	1	1	2	2	2	1	2	1	2	2	2	2	6	2	106	0.7	114.1	3.3	29	1	1	1	5	1	7	2	1	1	16	16	1
201	2007	0	8	80	2	1	1	1	2	2	1	2	2	2	1	2	2	6	2	136	0.7	85.7	4	21	1	1	1	1	1	3	2	1	1	66	107	2	3	1.9	27.1
202	2009	4	1	80	2	1	2	1	1	2	2	1	1	2	2	2	2	6	2	148	1.8	28.8	4.6	28	1	1	1	2	1	7	1	1	1	31	33	1
204	2007	1	11	59	1	1	1	1	1	2	2	2	2	2	1	2	2	6	2	200	0.6	146.8	2.9	23	1	1	1	1	3	8	2	1	1	39	97	3	3	1.2	66
206	2006	7	2	89	2	1	2	1	1	2	1	1	1	2	2	2	2	6	2	201	1.6	32.3	3.6	30	1	1	1	2	1	7	1	1	1	3	43	1
207	2005	4	0	89	1	1	2	2	2	2	1	2	2	2	2	2	2	6	2	160	3.5	17.6	6	16	1	1	1	2	2	8	1	1	2	2	24	2	2
208	2006	0	14	66	1	1	1	2	1	2	1	1	2	2	2	2	2	6	2	170	0.7	120.1	3.9	22	1	1	1	2	1	4	2	1	1	26	78	2	3	1	79.6
211	2012	0	9	75	1	1	2	1	1	2	2	2	2	2	1	2	2	6	2	129	1.29	57.3	3.33	33	1	1	1	2	2	8	2	2	1	10	10	1
212	2001	8	13	82	1	1	1	2	2	1	2	1	2	2	1	2	2	6	2	250	1.5	47.7	4.5	26	1	1	1	1	1	7	2	1	1	44	92	2	3	2.4	27.7
213	2012	0	14	77	1	1	1	1	1	2	2	2	1	2	2	2	2	6	2	160	0.8	99.8	3.9	30	1	1	1	2	1	7	2	2	1	19	19	1
214	2003	21	0	79	1	1	1	2	1	2	2	1	2	2	2	2	2	6	2	229	0.9	86.7	3.2	26	1	1	1	2	1	7	2	1	1	35	62	2	3	2	34.5
217	2001	3	0	83	1	1	1	2	2	2	2	2	2	2	1	2	2	6	2	303	0.9	85.8	18	24	1	2	2	9	3	8	1	1	2	1	12	2	3	1.8	38.6
218	2008	0	6	85	1	1	1	1	2	2	1	2	1	2	2	2	2	6	2	160	0.7	114.1	4.3	27	1	1	3	3	2	8	2	1	1	13	39	1
219	2001	0	1	70	1	1	1	2	2	2	1	1	1	2	1	2	2	6	2	202	2.9	23	4.1	21	1	1	1	2	1	7	2	2	1	10	19	1
220	2012	10	34	85	1	1	1	1	1	2	1	1	2	2	2	2	2	6	2	174	0.93	85.4	3.1	25	1	1	1	2	1	7	2	1	1	52	102	2	1
221	2012	16	24	61	2	1	1	1	1	2	2	1	2	2	1	2	2	6	2	144	0.7	90.6	3.9	22	1	1	1	2	1	3	2	1	1	52	103	3	3	1.6	34.9
222	2011	0	8	56	2	1	1	2	2	2	2	2	1	2	1	2	2	6	2	121	0.93	69	3.9	30	1	1	1	4	1	7	2	2	1	7	38	1
223	2011	16	7	80	2	1	1	1	1	2	2	2	2	2	1	2	2	6	2	144	1	56.8	3.89	33	1	1	1	2	1	1	2	1	1	63	63	1
224	2010	2	0	39	1	1	2	2	2	1	2	2	2	2	2	2	2	6	2	102	1.7	48	3.9	17	2	2	1	1	1	3	1	1	2	1	35	2	2
225	2006	2	13	82	1	1	1	1	1	1	2	1	2	2	1	2	2	6	2	100	0.7	114.9	2.6	24	1	1	1	2	1	7	2	1	1	25	26	2	3	1.2	61.7
228	2000	0	2	84	1	1	1	2	1	2	1	1	2	2	2	2	2	6	2	79	1.3	56	4.6	22	1	1	3	6	1	4	2	2	1	3	3	1
229	2010	0	9	59	2	1	1	2	2	1	2	2	2	2	2	2	2	6	2	79	0.7	91.2	2.92	33	1	1	1	2	2	8	2	2	1	9	9	1
230	2001	0	2	82	1	1	1	2	2	2	1	1	1	2	2	2	2	6	2	98	0.9	86	4.7	26	1	1	1	2	1	4	2	2	1	9	9	1
231	2001	5	5	76	1	1	2	1	1	2	2	2	1	2	1	2	2	6	2	193	1.7	29.6	2.9	22	1	1	1	2	1	1	1	1	2	10	30	2	3	2.3	29.6
232	2001	6	3	76	1	1	2	1	1	2	2	2	1	2	1	2	2	6	2	270	2.3	41.9	5	22	1	1	1	1	1	1	1	1	1	15	29	3	3	1.7	41.9
233	2007	1	0	88	1	1	2	1	1	2	2	1	2	2	2	2	2	6	2	120	4	15.2	7	26	1	1	1	1	1	7	1	1	1	5	5	1
234	2011	0	1	92	1	1	2	1	1	2	1	1	2	2	2	2	2	6	2	199	4.72	12.5	5	33	1	1	1	7	1	7	2	2	1	16	16	1
235	2010	3	10	66	1	1	1	1	1	2	2	2	2	2	2	1	2	6	2	181	1.41	54	3.7	21	1	1	1	1	1	7	2	1	1	11	51	3	3	1.6	46.3
236	2007	6	20	78	2	1	1	2	2	2	2	1	2	2	1	2	2	6	2	200	0.8	73.9	2.9	28	1	1	1	3	1	3	2	1	1	38	38	2	1
237	2009	0	24	77	2	1	1	1	1	2	2	2	2	2	2	2	2	6	2	177	0.7	86.4	4	31	1	1	1	3	1	3	2	2	1	23	90	1
238	2008	0	9	81	1	1	1	1	1	2	2	2	1	2	2	2	2	6	2	165	0.9	86.2	3.2	30	1	1	1	2	1	7	2	2	1	16	24	1
239	2007	5	8	60	1	1	1	2	2	2	1	2	1	2	2	2	2	6	2	120	0.6	146.3	3.1	22	1	1	1	1	1	7	2	1	1	14	30	2	3	1.9	38.7
240	2010	0	2	81	1	1	1	1	1	2	2	1	2	2	2	2	2	6	2	122	0.9	86.2	2.9	39	1	1	3	2	1	7	2	2	1	1	1	1
241	2003	3	0	81	2	1	1	1	1	2	1	2	2	2	1	2	2	6	2	240	1.1	50.7	4.2	20	1	2	1	1	1	7	1	1	2	1	33	2	2
245	2011	9	7	25	1	1	1	2	2	2	2	2	2	2	2	2	2	6	2	120			1.9	25	1	1	2	7	2	8	2	1	1	18	54	2	2
246	2003	5	0	29	1	1	1	2	2	2	2	2	2	2	2	1	2	6	2	150	1.2	76.2	4.5	22	1	1	1	1	1	7	1	1	1	3	53	1
247	2008	1	0	65	1	1	2	1	2	2	2	2	2	2	2	2	2	6	2	170	2	35.9	4.6	12	2	2	1	1	1	1	1	1	2	2	12	3	3	1.6	46.4
248	2003	0	4	42	1	1	1	2	1	2	2	2	2	2	2	2	2	6	2	155	0.9	98.5	3.9	20	1	1	1	1	1	3	2	1	1	4	4	1
251	2008	20	5	62	1	1	1	1	2	2	1	1	2	2	2	2	2	6	2	160	0.9	91	3.6	31	1	1	2	3	4	8	2	1	1	33	33	1
252	2011	6	4	53	1	1	1	2	1	2	2	1	2	2	2	2	2	6	2	160	0.7	125.6	3.9	29	1	1	3	3	1	3	2	1	1	17	27	3	3	0.9	94
254	2008	5	0	87	1	1	2	1	1	2	2	1	2	2	2	2	2	6	2	102	2	33.7	3.1	17	2	2	1	5	3	8	1	1	2	8	53	2	2
255	2007	1	5	66	1	1	1	1	2	2	2	1	2	2	2	2	2	6	2	117	0.7	120.1	3	20	1	1	2	2	1	7	2	1	1	14	30	2	3	1.1	71.3
256	2008	0	5	92	1	1	1	1	1	2	2	2	1	2	1	2	2	6	2	160	1.2	60.3	4.5	30	1	1	1	1	1	7	2	1	1	29	29	1
257	2006	19	11	78	1	1	1	1	1	2	2	1	2	2	2	2	2	6	2	190	0.7	116.1	3.2	27	1	1	2	2	1	7	2	1	1	59	93	1
258	2006	0	7	68	1	1	1	1	1	2	2	1	2	2	2	2	2	6	2	160	0.8	102.3	3.9	20	1	1	2	2	2	8	2	2	1	9	28	2	3	1.2	64.1
259	2006	0	24	60	1	1	1	2	2	2	2	2	2	2	2	1	2	6	1	160	0.7	122.5	3.6	29	1	1	1	1	1	7	2	2	1	29	29	1
261	2007	0	2	72	1	1	1	2	2	2	2	2	2	2	2	1	2	6	1	144	0.7	118	4.9	28	1	1	1	1	3	8	2	2	1	18	18	1
262	2012	1	0	52	1	1	2	1	1	2	1	1	2	2	2	2	2	6	2	165	2.7	26.6	4.9	16	2	2	1	2	2	8	1	1	2	6	45	2	3	1.99	37.5
264	2003	3	1	74	1	1	1	1	2	2	2	2	2	2	1	2	2	6	2	161	1.3	57.4	3.5	20	1	1	1	1	1	3	2	2	1	4	22	1
266	2009	1	0	64	1	1	1	2	2	2	2	2	2	2	1	2	2	6	2	136	0.8	103.6	3.6	31	1	1	1	1	1	7	1	1	2	1	13	1
267	2011	5	4	60	1	1	1	2	2	2	2	1	2	2	2	1	2	6	1	136	1.2	65.7	2.29	22	1	1	2	2	1	7	2	1	1	18	181	2	3	1.9	38.7
269	2001	0	9	81	1	1	1	1	2	2	2	2	2	2	2	2	2	6	2	233	1.2	61.9	2.8	25	1	1	1	1	1	7	2	1	1	12	22	1
271	2002	1	0	81	1	1	1	2	2	2	2	2	2	2	1	2	2	6	2	166	0.8	98.8	2.1	14	2	2	1	4	3	8	1	1	2	2	2	3	3	1	76.3
272	2005	3	0	89	1	1	2	1	1	2	2	2	2	2	2	2	2	6	2	158	2.1	31.8	3.9	36	1	1	1	1	2	8	1	1	1	16	16	1
273	2011	1	4	57	1	1	1	2	2	2	2	2	2	2	1	2	2	6	2	120	0.9	92.6	4	20	1	1	1	1	2	8	1	1	1	6	93	2	3	1.8	41.6
274	2010	0	5	53	1	1	2	2	2	1	2	2	2	2	2	2	2	6	2	106	2.2	33.5	4.1	30	1	1	1	1	2	8	2	2	1	4	62	1
275	2002	3	12	68	2	1	1	2	2	1	2	2	2	2	2	2	2	6	2	104	0.9	66.3	1.8	16	2	2	1	1	5	8	1	1	1	16	32	2	1
278	1999	4	0	75	2	1	1	2	2	1	2	2	2	2	2	1	2	6	2	220	0.9	65	3.5	21	1	1	1	1	1	2	1	1	2	16	16	1
279	2011	5	5	62	2	1	1	2	1	1	2	2	2	2	2	2	2	6	2	131	0.78	77.4	3.2	30	1	1	1	1	1	3	2	1	1	51	79	2	1
280	2000	0	1	74	2	1	1	2	2	2	2	1	2	2	2	2	2	6	2	102	0.7	87.1	4.2	23	1	1	1	2	3	8	2	2	1	1	1	1
282	2003	0	5	61	1	1	1	2	2	2	2	2	2	2	2	1	2	6	1	201	0.9	91.3	3.1	26	1	1	1	1	1	7	2	2	1	20	41	1
283	2012	10	14	59	1	1	1	1	1	2	2	1	2	2	2	2	2	6	2	176	0.9	91.9	3.2	23	1	1	1	2	2	8	2	1	1	32	104	2	3	1.1	72.9
284	1999	2	15	88	1	1	1	1	1	2	2	1	2	2	2	2	2	6	2	126	0.9	84.8	3.1	27	1	1	1	2	1	7	2	1	1	20	56	1
285	2008	2	15	58	1	1	1	2	2	1	2	2	2	2	2	2	2	6	2	250	0.9	92.3	3.3	16	1	1	1	1	2	8	1	1	1	3	7	2	3	1.8	41.5
287	2006	8	10	76	1	1	1	1	1	2	2	1	2	2	2	2	2	6	2	150	0.6	139.5	3	16	1	1	1	2	2	8	2	1	1	26	58	2	3	1.2	62.7
288	2008	0	1	86	2	1	1	1	1	2	2	2	2	2	1	2	2	6	2	99	0.8	72.4	2.9	31	1	1	1	2	2	8	1	1	1	1	1	1
289	2011	4	0	75	1	1	2	1	1	2	2	2	1	2	1	2	2	6	2	188	2.5	26.9	4.4	20	2	2	1	2	3	8	1	1	1	13	45	2	2
292	2002	27	4	55	1	1	1	2	2	2	2	1	2	2	2	2	2	6	2	100	2.1	35.1	4.5	20	1	1	1	2	2	8	2	1	1	51	51	3	3	3.5	19.5
293	2003	3	0	25	1	1	1	2	2	2	2	2	2	2	2	2	2	6	2	182	0.9	109.5	6.3	11	1	1	1	1	6	8	1	1	1	11	21	2	3	1.1	86.8
294	2000	0	2	54	2	1	1	2	1	2	2	1	2	2	2	2	2	6	2	141	1.1	55.1	3.4	25	1	1	1	2	1	3	2	2	1	33	33	1
295	2010	0	5	71	2	1	1	2	2	2	2	2	1	2	1	2	2	6	2	107	0.7	87.8	3.3	34	1	1	1	1	1	7	2	2	1	7	7	1
296	2008	5	0	82	2	1	2	1	1	2	1	1	1	2	2	2	2	6	2	170	2	25.4	5	19	1	2	1	3	7	8	1	1	2	24	48	2	2
297	2009	1	1	91	2	1	1	1	1	2	2	2	1	2	2	2	2	6	2	129	0.9	62.5	2.9	31	1	1	1	1	1	7	1	1	1	4	4	1
299	2003	0	7	68	1	1	1	2	1	2	1	1	2	2	1	2	2	6	2	141	1.3	58.4	4.1	20	1	1	1	2	1	7	2	2	1	6	51	1
301	2011	2	0	57	1	1	1	2	1	1	2	2	2	2	1	2	2	6	2	107	1.1	73.5	3.4	18	1	2	1	1	1	3	1	1	2	4	42	2	3	1.3	60.6
302	2010	2	0	53	2	1	2	2	2	1	2	2	2	2	2	2	2	6	2	122	1.1	55.3	3.9	14	2	2	1	1	1	3	1	1	2	8	39	2	3	1.9	29.4
303	2001	8	1	39	2	1	1	2	2	2	2	2	2	2	1	2	2	6	2	174	0.8	85	3	21	1	1	1	1	1	1	1	1	2	71	92	1
304	2012	4	5	33	2	1	1	2	2	1	2	2	2	2	2	2	2	6	2	122	1.2	55.1	3.3	31	1	1	1	2	1	3	2	1	1	16	16	1
306	1999	9	2	63	1	1	1	1	1	2	2	1	2	2	2	2	2	6	2	150	1.1	72	4.3	20	1	1	1	1	1	3	1	1	1	12	12	3	3	1.6	48.4
307	1999	9	2	63	1	1	2	1	1	2	2	1	2	2	2	2	2	6	2	215	1.1	72	4.1	25	1	1	1	1	1	7	1	1	1	1	1	1
308	2010	9	0	65	1	1	1	1	1	2	2	2	2	2	2	2	2	6	2	84	0.8	103.3	3.15	14	2	2	1	2	3	8	1	1	2	11	56	2	3	1.2	64.7
310	1999	6	0	55	1	1	1	1	2	2	2	2	2	2	2	2	2	6	2	101	1.3	61	8	22	1	1	1	1	1	7	1	1	2	8	16	3	3	2.4	30.1
316	2009	14	0	74	2	1	1	2	2	2	1	2	2	2	2	2	2	6	2	130	0.7	87.1	3	20	1	1	1	1	1	7	1	1	2	9	49	2	3	2.1	24.5
317	2011	3	0	77	1	1	1	2	2	2	2	1	2	2	2	2	2	6	2	99	0.88	87.1	3	16	1	2	1	2	2	8	1	1	2	4	11	2	3	1.7	41.8
319	2008	0	4	88	2	1	1	2	2	2	1	1	2	2	2	2	2	6	2	166	0.7	84.1	3.8	28	1	1	1	2	2	8	2	2	1	8	8	1
320	2008	4	0	89	2	1	1	1	1	2	2	2	2	2	1	2	2	6	2	160	0.8	71.9	3.9	24	1	2	1	2	3	8	1	1	1	12	49	3	3	1.9	26.5
321	2012	0	7	68	1	1	1	2	2	2	2	2	2	2	2	1	2	6	1	188	0.8	102.3	4.2	24	1	1	1	1	1	3	2	2	1	10	26	1
322	2000	0	3	45	1	1	1	2	2	2	2	2	2	2	2	1	2	6	1	171	0.9	97.1	4.6	19	1	1	1	5	3	8	2	2	1	17	85	3	3	1.3	63.6
323	2007	0	9	67	2	1	1	1	1	2	2	1	2	2	2	2	2	6	2	177	0.8	76.2	3.6	14	1	1	1	4	1	1	2	2	1	12	41	3	3	0.9	66.5
324	2000	0	3	84	2	1	1	2	1	2	2	2	2	2	2	2	2	6	2	210	1.3	41.5	3.9	25	1	1	1	1	1	7	2	2	1	126	126	1
325	2012	0	5	74	1	1	2	1	1	2	1	1	2	2	2	2	2	6	2	174	2.86	22.8	4.9	35	1	1	1	2	2	8	2	2	1	14	23	1
327	2002	2	0	70	1	1	1	1	1	2	2	1	2	2	2	2	2	6	2	115	1.5	49.3	1.5	16	2	2	1	2	3	8	1	1	2	5	19	2	3	3.6	17.9
328	2012	0	6	38	2	1	1	2	2	2	2	2	2	2	2	2	2	6	2	131	0.8	85.5	3.2	31	1	1	1	3	1	3	2	2	1	14	14	1
331	2009	5	12	51	1	1	1	2	2	2	2	2	2	2	2	2	2	6	2	102	0.6	151.2	2.9	31	1	1	1	1	1	7	2	1	1	28	28	1
332	2007	0	1	84	1	1	1	1	1	2	1	1	2	2	2	2	2	6	2	224	0.7	114.4	2.2	29	1	1	1	2	1	7	2	1	1	28	144	1
333	2003	0	13	79	1	1	1	1	2	2	2	2	1	2	2	2	2	6	2	187	1.1	68.7	4.2	35	1	1	1	1	1	7	2	1	1	6	30	2	3	2.9	22.5
337	2002	0	6	53	1	1	1	2	2	1	2	2	2	2	1	2	2	6	2	155	0.9	94	3.2	22	1	1	1	1	1	3	2	2	1	5	21	1
341	2007	0	4	87	1	1	1	1	1	2	2	1	2	2	2	2	2	6	2	128	1.6	43.7	3.2	30	1	1	2	2	1	7	2	2	1	5	5	1
342	2007	0	1	57	1	1	1	2	2	2	2	2	2	2	2	1	2	6	1	102	0.6	147.8	4	29	1	1	1	1	1	7	2	2	1	8	19	1
343	2004	14	0	77	2	1	1	1	2	2	1	1	2	2	2	2	2	6	2	150	2	25.7	5.5	16	1	1	2	2	1	7	1	1	1	37	70	2	2
344	2009	0	19	55	1	1	1	1	2	2	1	1	2	2	2	2	2	6	2	160	0.7	124.6	4.1	30	1	1	2	2	2	8	2	2	1	61	61	1
346	2005	0	5	79	1	1	1	1	1	2	2	1	2	2	2	2	2	6	2	102	0.7	115.8	3.2	19	1	1	1	1	1	3	2	2	1	17	61	3	3	0.8	99.3
348	2004	6	16	89	1	1	1	1	2	2	1	1	2	2	2	2	2	6	2	179	0.8	96.9	4.1	18	1	1	2	2	2	8	2	1	1	29	60	2	2
349	2006	3	0	26	2	2	1	2	1	1	2	2	2	2	2	2	2	6	2	89	0.7	130.3	6.8	15	1	1	1	1	1	3	1	1	2	5	11	2	3	3.2	22.6
354	2012	0	8	50	2	1	1	2	1	2	2	1	2	2	2	2	2	6	2	140			3	25	1	1	1	2	2	8	2	2	1	14	121	3	3	1.08	56
355	2006	0	10	48	2	1	1	1	1	2	2	1	2	2	2	2	2	6	2	136	1	63	4.2	28	1	1	2	2	1	7	2	2	1	18	76	1
357	2010	0	10	78	2	1	1	1	1	2	2	2	2	2	1	2	2	6	2	133	0.8	73.9	4.2	33	1	1	1	1	1	7	2	2	1	11	23	1
358	2012	0	11	51	2	1	1	2	2	2	2	2	2	2	1	2	2	6	2	136	0.78	80.5	4.1	28	1	1	1	1	1	3	2	2	1	45	52	1
359	2005	1	0	83	1	1	1	1	1	2	2	2	1	2	2	2	2	6	2	130	0.9	85.8	3.1	15	1	2	1	1	1	7	1	1	2	2	49	2	3	2	25.3
360	1999	4	0	64	2	1	1	2	1	2	2	1	2	2	2	2	2	6	2	123	0.9	67.1	4.1	20	1	1	1	1	1	3	1	1	2	2	16	2	3	5.8	7.8
361	2012	0	4	54	1	1	1	1	1	1	2	2	2	2	2	2	2	6	2	160	0.9	93.6	3.4	16	1	1	1	1	1	3	2	1	1	10	29	2	2
362	2008	0	2	74	2	1	1	1	2	1	2	2	2	2	2	2	2	6	2	163	0.8	74.6	2.9	28	1	1	1	1	1	3	2	2	1	8	8	1
363	2012	0	11	82	2	1	1	1	1	2	2	2	1	2	2	2	2	6	2	120	1.12	50.6	3.3	31	1	1	1	2	1	7	2	2	1	19	28	1
364	2010	0	1	95	2	1	1	1	1	2	1	2	2	2	2	2	2	6	2	102	1.6	31.9	4.6	36	1	1	1	2	1	7	2	2	1	12	12	1
365	2009	0	15	72	2	1	1	2	2	2	2	2	2	2	1	2	2	6	2	145	0.9	65.5	3.8	29	1	1	2	3	1	3	2	2	1	72	72	1
368	2011	1	7	75	2	1	1	1	1	2	2	1	2	2	2	2	2	6	2	179	1.97	25.9	4.1	25	1	1	2	2	1	3	2	1	1	9	49	2	3	1.4	39
369	2006	19	0	64	2	1	2	1	2	1	2	2	2	2	2	2	2	6	2	100	2.8	18.1	3.2	18	1	1	1	1	2	8	1	1	2	61	97	2	2
371	2009	2	4	85	2	1	1	1	1	2	1	1	1	2	2	2	2	6	2	179	0.9	63.4	3.6	25	1	1	1	1	1	3	2	1	1	90	548	2	1
372	2002	0	7	66	2	1	1	1	1	2	2	1	2	2	2	2	2	6	2	102	0.8	76.4	3.6	26	1	1	3	2	2	8	2	2	1	16	16	1
373	2010	1	0	78	2	1	1	1	1	2	2	2	2	2	1	2	2	6	2	144	1.12	51.1	3.9	31	1	1	1	2	1	3	1	1	2	6	16	1
374	2003	5	0	75	1	1	1	1	2	2	2	1	1	2	2	2	2	6	2	151	0.9	87.6	3.2	20	1	1	1	1	1	7	1	1	2	17	34	1
375	2006	0	3	83	2	1	1	1	2	2	2	1	2	2	2	2	2	6	2	100	0.7	85.1	3.3	31	1	1	1	1	1	7	1	1	1	2	46	1
377	2001	0	9	80	2	1	1	1	1	2	1	2	2	2	1	2	2	6	2	149	0.9	64.1	4.1	23	1	1	1	2	1	7	2	2	1	27	41	3	3	1.6	33
378	2003	0	5	61	2	1	1	2	2	1	2	2	2	2	2	2	2	6	2	179	0.8	77.6	3.6	25	1	1	1	1	1	3	2	2	1	8	8	1
379	2007	3	24	88	1	1	1	2	2	2	1	1	2	2	2	2	2	6	2	112	0.7	113.3	4.6	24	1	1	2	2	2	8	2	1	1	88	88	1
380	2003	0	9	74	1	1	1	1	2	2	2	1	2	2	1	2	2	6	2	120	0.7	117.4	4.1	22	1	1	1	1	1	7	2	1	1	10	17	1
383	2002	0	6	79	2	1	1	1	2	2	2	2	2	2	2	2	2	6	2	160	2.4	20.7	4.9	20	1	1	1	2	1	6	2	2	1	4	14	1
386	2001	5	5	71	1	1	1	1	1	2	2	2	1	2	1	2	2	6	2	205	2.1	33.3	4.9	21	1	1	1	2	1	3	2	2	1	1	8	1
388	2006	4	0	62	1	1	1	1	1	2	1	1	2	2	1	2	2	6	2	129	1.1	72.2	3.1	27	1	1	2	2	2	8	1	1	2	7	17	1
393	2000	0	1	45	1	1	1	2	2	2	2	2	2	2	2	2	2	6	2	89	0.9	97.1	3.2	26	1	1	1	1	1	6	2	2	1	3	3	1
394	2008	1	1	81	1	1	1	1	1	1	2	1	2	2	1	2	2	6	2	156	1.1	68.4	3.8	30	1	1	1	1	1	7	2	1	1	9	9	1
395	2009	0	6	58	1	1	1	2	2	2	2	2	2	1	2	2	2	6	2	174	1.1	73.2	3.8	25	1	1	2	7	4	8	2	1	1	20	77	2	2
396	2009	13	22	75	1	1	1	2	2	2	2	2	2	2	2	1	2	6	1	177	0.7	117	3.3	18	1	1	1	1	1	7	2	1	1	39	72	2	2
400	2010	0	4	62	1	2	1	2	2	1	2	2	2	2	2	2	2	6	2	133	0.75	126.2	3.5	14	1	2	1	1	1	3	2	2	1	5	35	2	2
401	2004	10	8	72	1	1	2	1	2	2	2	2	2	2	1	1	2	6	2	99	2	35.1	3.3	24	2	2	1	2	3	8	1	1	1	30	36	1
402	2008	0	18	64	1	1	1	2	2	2	1	1	2	2	2	2	2	6	2	360	1.2	64.9	4.5	28	1	1	1	2	1	7	2	2	1	17	271	1
404	2003	15	29	77	1	1	2	2	2	2	2	1	2	2	2	2	2	6	2	169	1.5	48.4	5.9	20	1	1	1	2	2	8	2	1	1	219	464	2	1
406	2006	0	4	55	1	1	1	2	2	2	2	2	2	2	1	2	2	6	2	130	0.7	124.6	3.1	28	1	1	1	1	2	8	2	2	1	19	19	1
407	2011	0	2	58	1	1	1	2	1	2	2	1	1	2	2	2	2	6	2	200	1.2	66.2	3.2	32	1	1	1	2	1	7	2	2	1	5	5	1
408	2000	5	3	79	1	1	1	1	2	2	2	2	1	2	2	2	2	6	2	87	0.8	99.3	2.8	26	1	1	1	2	1	7	2	1	1	19	19	1
410	2006	3	1	74	1	1	1	2	2	2	2	2	2	2	2	2	2	6	2	151	0.8	100.6	5	14	1	2	1	1	1	1	1	1	2	5	15	2	3	3	21.9
411	2006	0	5	74	1	1	2	2	2	2	2	2	2	2	2	2	2	6	2	136	3	21.9	4.6	31	1	1	1	2	2	8	2	2	1	4	4	1
412	2000	7	3	32	2	1	1	2	2	2	1	1	2	2	2	2	2	6	2	116	0.8	88.5	3.9	20	1	1	1	1	1	1	2	1	1	13	22	2	3	1.8	34.7
413	2003	1	0	66	1	1	1	1	2	2	2	1	2	2	2	2	2	6	2	250	1.1	71.3	5	16	1	1	3	2	1	4	2	1	1	4	12	3	3	2.9	23.3
414	2002	1	7	77	2	1	1	1	2	2	2	1	2	2	2	2	2	6	2	198	1.1	51.3	3.9	18	1	1	1	2	1	3	2	1	1	10	43	2	3	1.6	33.3
417	2008	2	0	72	2	4	1	1	2	2	2	2	2	2	2	2	2	6	2	200			12	14	2	2	1	1	6	8	1	1	2	3	34	2	3	1.3	42.9
418	2001	5	0	64	2	1	1	1	2	2	2	2	2	2	1	2	2	6	2	114	1.1	53.2	5.2	15	2	2	1	1	1	3	1	1	2	2	35	2	2
420	2011	0	3	24	2	1	1	2	2	2	2	2	1	2	2	2	2	6	2	79	0.59	130.8	3.1	33	1	1	3	3	4	3	2	2	1	2	59	1
421	2010	0	4	56	2	1	1	2	2	2	2	2	2	2	2	2	2	6	2	99	0.83	79	3.1	31	1	1	3	6	2	8	2	2	1	6	6	1
422	2002	26	0	87	1	1	2	1	1	2	2	2	2	2	2	2	2	6	2	134	3.9	15.6	4	23	1	1	1	1	2	8	1	1	2	49	109	1
424	2005	0	27	70	1	1	1	1	2	2	2	2	1	2	2	2	2	6	2	131	0.7	118.7	1.9	31	1	1	1	1	1	7	2	1	1	29	99	1
427	2002	1	0	44	2	1	2	1	1	2	2	2	2	2	2	2	2	6	2	50	2.1	27.2	4.9	19	1	2	1	2	2	8	1	1	2	4	9	2	3	5.2	9.6
429	2008	0	1	72	1	1	1	1	1	1	1	2	2	2	2	2	2	6	2	100	1.2	63.4	3.9	28	1	1	1	2	1	7	2	2	1	2	2	1
430	2000	0	2	73	2	1	1	2	2	1	2	2	2	2	2	1	2	6	1	290	0.7	87.3	1.5	26	1	1	3	6	1	7	2	2	1	17	20	1
432	2000	2	0	73	2	1	2	1	2	2	1	1	2	2	2	2	2	6	2	180	1.5	36.2	3	20	1	1	1	2	2	8	1	1	2	3	10	2	3	1.4	39.2
433	2007	2	0	70	2	1	2	1	1	2	2	1	2	2	2	2	2	6	2	160	1.6	33.9	7.1	14	2	2	1	2	2	8	1	1	2	3	14	2	3	1.08	52.3
438	2005	14	0	81	1	1	2	1	1	2	2	2	2	2	1	2	2	6	2	107	2.5	26.5	4.1	18	1	1	1	1	3	8	1	1	2	15	41	2	2	4.6	13.1
439	2007	2	0	68	2	1	2	1	1	1	2	1	2	2	2	2	2	6	2	207	1.6	34.1	3.5	22	1	2	1	1	2	8	1	1	1	108	182	2	2
440	2001	1	0	59	1	1	2	2	1	2	1	1	2	2	2	2	2	6	2	164	1.5	51	2	18	1	2	1	2	2	8	1	1	2	2	15	1
441	2012	3	0	80	1	1	2	1	1	2	1	1	2	2	2	2	2	6	2	277	3.6	17.5	4.9	28	1	2	1	2	2	8	1	1	2	4	9	1
442	2008	14	0	55	1	1	1	1	1	2	2	1	2	2	1	2	2	6	2	200	1.6	48	3.7	20	1	2	1	1	1	1	1	1	2	10	37	2	3	1.9	39.4
443	2012	0	2	47	2	1	1	2	2	2	2	2	2	2	2	1	2	6	1	160	0.5	140.8	2.26	31	1	1	2	2	1	7	2	2	1	6	170	1
444	2010	2	22	42	1	1	1	2	2	2	2	2	2	2	2	2	2	6	2	166	0.8	112.9	4.2	22	1	1	2	3	1	3	2	1	1	41	81	3	3	0.9	98.5
445	2011	0	12	88	1	1	1	2	1	2	2	1	2	2	2	2	2	6	2	157	1.16	60.8	4.1	32	1	1	1	2	1	7	2	2	1	11	19	1
446	2007	0	2	89	1	1	1	1	1	2	2	1	2	2	2	2	2	6	2	174	1.4	50.8	3.9	27	1	1	1	2	1	7	2	2	1	13	13	1
447	2003	7	0	84	1	1	1	2	2	2	2	1	2	2	2	2	2	6	2	113	1.1	67.9	4.5	19	1	1	2	7	1	2	1	1	2	25	43	2	3	1.8	38.5
448	2011	0	16	90	2	1	1	1	1	2	2	1	2	2	2	2	2	6	2	170	1.27	41	4.2	33	1	1	1	7	1	1	2	1	1	21	21	1
449	2006	25	4	85	2	1	1	1	1	2	2	1	2	2	2	2	2	6	2	193	0.7	84.7	3.1	27	1	1	2	2	1	3	2	1	1	49	85	1
451	2009	4	0	89	2	1	2	1	1	2	2	1	1	2	2	2	2	6	2	190	2.5	19.3	3.9	29	1	1	1	1	1	7	1	1	2	12	35	2	1
452	2009	1	12	60	1	1	1	1	2	2	2	1	2	2	2	2	2	6	2	102	0.7	122.5	2.9	17	1	1	1	2	1	7	1	1	1	22	31	2	3	2.1	34.5
453	2004	1	3	76	2	1	2	1	2	2	2	1	2	2	2	2	2	6	2	180	2	25.8	4.5	21	1	1	1	2	2	8	2	1	1	4	41	2	2
454	2006	0	3	76	2	1	1	2	1	2	1	2	2	2	1	2	2	6	2	134	0.9	64.8	3	28	1	1	2	1	1	3	2	2	1	8	8	1
455	2009	0	2	75	1	1	1	2	2	2	2	2	2	2	2	1	2	6	1	170	0.7	117	4.1	30	1	1	2	1	1	7	2	2	1	3	6	1
456	2002	1	0	74	2	1	1	1	2	2	2	2	2	2	1	2	2	6	2	280	1	57.7	6	13	2	2	1	1	1	1	1	1	2	3	17	3	3	1.2	46.8
457	2009	0	4	75	1	1	1	2	2	2	2	2	2	2	2	2	2	6	2	144	0.8	100.3	3.1	32	1	1	1	1	1	7	2	1	1	25	25	1
458	1999	2	16	71	1	1	1	2	2	2	2	2	2	2	2	2	2	6	2	100	0.6	141.4	4	26	1	1	3	3	1	7	2	1	1	61	71	1
460	2006	0	2	73	1	1	1	2	2	2	2	1	1	2	2	2	2	6	2	175	0.8	100.9	3.5	31	1	1	1	1	1	7	2	2	1	18	26	1
461	2011	0	14	79	1	1	1	1	1	2	2	1	2	2	2	2	2	6	2	135	0.5	170.8	4.1	35	1	1	1	1	1	1	2	2	1	21	90	1
463	2004	7	1	79	2	1	1	2	2	2	2	2	2	2	1	2	2	6	2	108	0.8	73.7	3.6	18	1	1	1	1	1	3	1	1	1	10	30	2	3	1.8	28.9
464	2009	0	8	62	1	1	1	2	2	2	2	2	2	2	2	2	2	6	2	136	0.7	121.7	3.6	31	1	1	1	1	1	7	2	2	1	15	15	1
466	2004	3	8	66	2	1	1	2	2	2	2	1	2	2	2	2	2	6	2	230	0.8	76.4	3.9	22	1	1	1	2	1	3	2	1	1	38	47	2	3	1.1	52.9
467	2003	0	7	31	1	1	1	2	1	2	2	2	2	2	2	2	2	6	2	175	1.1	83.1	3.6	13	1	1	1	1	6	1	2	1	1	19	29	3	3	1.8	47.1
468	2008	0	1	29	1	1	1	2	2	2	2	2	2	2	2	2	2	6	2	49	0.6	169.6	1.9	14	1	1	1	5	3	8	1	1	1	2	5	3	3	0.7	141.9
470	1999	0	5	71	1	1	1	1	1	2	2	2	2	2	2	2	2	6	2	121	0.9	88.6	4.1	28	1	1	1	1	1	7	2	2	1	7	37	1
471	2011	2	0	79	1	1	1	1	1	2	2	2	2	2	1	2	2	6	2	190	1.2	62.2	3.5	14	2	2	1	1	1	3	1	1	2	7	28	2	3	1	76.7
472	2008	0	3	85	1	1	1	1	1	2	2	1	1	2	2	2	2	6	2	250	0.9	85.4	3.6	28	1	1	1	2	1	7	2	2	1	8	8	1
473	2011	0	4	35	2	1	1	2	2	2	2	2	2	2	2	2	2	6	2	70	0.9	75.9	2.8	10	1	1	1	5	3	8	2	2	1	3	10	3	3	0.7	104.4
474	2011	17	62	35	1	1	1	2	2	2	2	2	2	2	2	1	2	6	1	135	1.79	45.9	3.6	33	1	1	1	1	1	7	1	1	1	105	238	1
476	2007	2	3	70	1	1	1	2	1	2	2	2	2	2	1	2	2	6	2	230	1.7	42.6	5.3	20	1	2	1	1	1	1	1	1	2	12	13	2	3	1.6	45.7
478	2008	4	5	81	2	1	1	1	1	2	2	1	2	2	2	2	2	6	2	132	0.7	85.5	5	20	1	1	1	2	1	1	2	1	1	12	55	2	3	1.9	27
479	2008	2	5	69	2	1	1	2	1	2	2	2	2	2	2	1	2	6	1	180	0.6	105.5	4	30	1	1	1	1	1	7	2	2	1	11	45	1
480	2011	4	4	70	2	1	1	1	1	2	1	1	2	2	2	2	2	6	2	70	1.17	47.3	3.3	15	1	1	1	2	1	7	2	1	1	17	63	2	2
481	2012	2	0	70	2	1	2	1	1	2	1	1	2	2	2	2	2	6	2	90	2.5	20.3	4.2	12	2	2	1	1	1	1	1	1	2	8	87	2	3	1.9	27.8
482	2001	21	2	87	2	1	2	2	2	2	2	2	1	2	2	2	2	6	2	122	2.5	19.4	2.1	25	1	1	1	1	1	7	1	1	1	54	55	1
483	2006	6	0	79	2	1	2	1	1	2	2	2	1	2	2	2	2	6	2	99	1.9	27.1	3.6	24	2	1	1	2	2	8	1	1	2	11	23	2	3	1.1	51
484	2012	0	7	26	1	1	1	2	2	2	2	2	2	2	2	2	2	6	2	69	0.9	108.6	2.8	14	1	1	1	5	4	8	2	1	1	7	14	3	3	0.8	124.4
485	2012	0	5	77	1	2	1	2	2	1	2	1	2	2	2	2	2	6	2	122	0.66	140.9	3.1	30	1	1	1	2	1	7	2	2	1	7	49	2	1
487	2006	0	7	49	2	1	1	1	2	2	2	2	2	2	1	2	2	6	2	73	0.7	94.7	3.3	17	1	1	1	1	1	3	2	1	1	9	13	2	3	1.1	56.2
488	2008	0	7	70	1	1	1	2	2	1	2	2	1	2	2	2	2	6	2	133	0.8	101.7	3.2	28	1	1	1	1	1	7	2	2	1	27	27	1
489	2009	2	0	41	1	1	1	2	2	2	2	2	2	2	1	2	2	6	2	400			15	14	2	2	1	1	1	1	1	1	2	5	8	2	3	1.3	64.8
490	2006	0	4	82	1	1	1	1	1	2	2	2	1	2	2	2	2	6	2	150	0.9	86	2.9	31	1	1	1	1	1	7	2	2	1	27	65	1
492	2009	0	10	87	1	1	1	1	1	2	2	2	2	2	2	2	2	6	2	155	2	33.8	5.1	26	1	1	1	1	1	7	2	2	1	27	27	1
493	2005	10	0	79	1	1	2	2	1	2	1	1	1	2	2	2	2	6	2	370	2.5	26.7	6.9	14	1	2	1	2	1	1	1	1	2	12	23	2	2
494	2006	2	12	85	2	1	1	1	1	2	1	1	2	2	2	2	2	6	2	201	0.9	63.4	3.3	22	1	1	1	2	1	7	2	1	1	2	61	2	1
497	2006	2	0	77	2	1	1	1	2	2	1	1	2	2	2	2	2	6	2	120	0.9	64.6	2.9	18	1	1	1	1	1	7	1	1	2	4	106	2	3	1.1	51.3
502	2003	0	4	61	1	2	1	2	2	2	2	1	2	2	2	2	2	6	2	200	0.8	93.9	2.5	24	1	1	1	2	1	6	2	1	1	8	8	1
503	2012	2	4	85	1	1	2	1	1	2	2	1	2	2	2	2	2	6	2	149	2	34	3.8	21	1	1	2	2	2	8	2	1	1	8	123	2	3	2.2	30.4
507	2011	6	0	81	1	1	2	1	1	2	1	1	2	2	2	2	2	6	2	160	2.2	30.7	4.9	31	2	2	1	2	2	8	1	1	2	21	152	1
508	2009	0	10	81	1	1	1	1	1	2	2	1	2	2	2	2	2	6	2	170	0.8	98.8	4.1	30	1	1	2	2	1	7	2	2	1	25	25	1
509	2004	0	5	68	1	1	1	1	1	2	1	1	2	2	2	2	2	6	2	159	0.7	119.4	2.9	31	1	1	1	2	1	7	2	2	1	4	25	1
511	2009	1	0	80	1	1	1	1	1	2	1	2	1	2	2	2	2	6	2	100	1.1	68.6	3.7	14	2	1	1	1	1	7	1	1	2	4	7	2	3	1.8	38.8
512	2012	0	17	67	2	1	1	1	1	2	2	2	2	2	1	2	2	6	2	113	1.8	29.9	2.53	25	1	1	1	4	1	3	2	1	1	22	31	1
514	2006	2	15	53	2	1	1	1	1	2	2	1	2	2	1	2	2	6	2	126	0.7	93.2	3.2	26	1	1	2	1	1	1	2	1	1	24	24	1
515	2011	0	2	81	1	1	1	1	1	2	1	1	2	2	2	2	2	6	2	155	1.9	36.4	4.1	33	1	1	1	1	1	7	2	2	1	4	4	1
516	2008	4	3	90	2	1	1	1	1	2	2	1	2	2	2	2	2	6	2	136	0.7	83.7	2.5	22	1	1	2	7	4	8	2	1	1	21	63	2	2
517	2009	10	0	91	2	1	1	1	1	2	2	1	2	2	2	2	2	6	2	140	4	11.2	6.2	28	1	1	1	2	1	7	2	1	1	37	37	1
518	2003	3	0	75	2	1	1	1	2	2	1	2	2	2	2	2	2	6	2	145	1.9	27.4	5.2	10	1	2	1	1	1	1	1	1	2	8	40	3	3	1.6	33.5
524	2011	2	5	64	1	1	1	1	1	2	2	1	2	2	2	2	2	6	2	155	1.6	46.6	4.5	28	1	1	2	2	1	3	2	1	1	8	18	2	3	1.2	64.9
526	2011	0	11	53	1	1	1	2	2	1	2	2	2	2	2	2	2	6	2	98	0.9	94	3.2	33	1	1	1	2	1	3	2	2	1	17	17	1
528	2007	2	5	82	1	1	1	2	2	2	1	1	2	2	2	2	2	6	2	120	0.7	67.7	3.1	20	1	1	3	6	1	3	2	1	1	6	36	2	3	1.6	44.3
529	2009	0	5	85	1	1	1	2	2	2	1	1	2	2	2	2	2	6	2	177	1.1	114.9	4.2	18	1	2	1	1	1	7	2	2	1	3	14	2	3	1.1	67.7
530	2007	9	10	71	1	1	1	2	1	2	2	1	2	2	2	2	2	6	2	91	0.6	141.4	2.5	23	1	1	2	3	1	3	2	1	1	30	80	3	3	1.1	70.2
532	2007	42	11	38	1	1	1	2	2	2	2	2	2	2	2	2	2	6	2	170	0.7	134.4	3.1	25	1	1	2	3	1	3	2	1	1	64	88	3	3	0.8	115.2
534	2006	0	4	80	2	1	1	2	2	1	2	2	2	2	1	2	2	6	2	200	0.8	73.5	1.6	30	1	1	1	1	1	3	2	2	1	9	19	1
535	1999	4	2	67	1	1	1	1	1	2	2	1	2	2	2	2	2	6	2	141	0.9	89.6	3.5	30	1	1	1	2	1	4	2	1	1	4	4	1
536	2008	17	30	72	1	1	1	1	2	2	2	1	2	2	2	2	2	6	2	136	0.7	118	4	28	1	1	1	1	1	4	1	1	1	67	67	1
537	2005	1	9	56	1	1	1	2	2	2	2	2	2	2	2	1	2	6	1	133	0.7	124.2	3.2	31	1	1	2	7	1	7	1	1	1	9	12	1
538	2011	7	12	89	1	1	2	1	1	2	1	1	2	2	2	2	2	6	2	178	2.64	24.9	4.5	22	1	1	2	4	2	8	1	1	1	34	112	2	3	2.2	30.2
540	2006	0	2	67	2	1	1	1	2	2	2	2	2	2	1	2	2	6	2	180	0.7	88.9	3.3	31	1	1	1	1	2	8	2	2	1	1	1	1
544	2009	0	1	43	2	1	1	2	2	2	2	2	2	2	2	1	2	6	1	198	1	64.4	4.2	36	1	1	1	1	1	7	2	2	1	5	156	1
545	2012	2	0	63	2	1	1	2	2	2	2	1	2	2	2	2	2	6	2	120	0.8	77.1	3.3	14	2	2	1	1	1	1	1	1	2	4	22	2	3	1	59.6
546	2003	2	4	57	2	1	1	2	2	2	2	2	2	2	1	2	2	6	2	125	0.9	68.7	4.2	19	1	1	1	1	1	3	2	2	1	13	21	1
549	2005	7	14	71	2	1	1	2	2	2	2	2	2	2	2	1	2	6	1	102	0.7	87.8	4.1	32	1	1	1	1	1	7	2	2	1	34	135	1
550	2009	0	7	87	1	1	1	1	1	2	2	1	2	2	2	2	2	6	2	170	1	91	3.8	25	1	1	2	2	1	7	2	2	1	27	27	1
551	2010	0	5	73	1	1	1	2	1	2	1	1	1	2	2	2	2	6	2	177	2.03	42.4	3.9	32	1	1	1	2	1	7	2	2	1	5	48	1
553	2012	0	2	35	2	1	1	2	2	1	2	2	2	2	2	2	2	6	2	106			4.4	31	1	1	1	4	4	8	2	2	1	3	3	1
556	2008	1	4	75	1	1	2	1	1	2	1	1	2	2	2	2	2	6	2	240	2.5	32.6	5	20	1	1	1	2	1	1	1	1	1	9	12	2	2
558	2010	1	6	18	1	1	1	2	2	2	2	2	2	2	2	2	2	6	2	89			4.14	19	1	1	1	7	4	8	2	1	1	9	87	3	3	0.7	156.4
559	2012	1	16	84	1	1	1	1	1	2	1	1	2	2	2	2	2	6	2	154	0.8	118.6	3.6	26	1	1	2	2	1	7	2	1	1	22	43	2	3	1.6	44.1
560	2012	2	21	60	1	1	1	2	1	2	1	1	2	2	2	2	2	6	2	175	1.51	61.5	3.9	28	1	1	2	2	1	4	2	1	1	34	82	2	3	1.67	44
561	2005	3	0	49	1	1	1	2	2	2	2	2	2	2	2	2	2	6	2	255	1	102.3	7.2	17	1	1	1	1	4	8	1	1	2	4	7	2	3	1.2	68.5
562	2004	2	0	63	1	1	2	1	1	2	1	1	2	2	2	2	2	6	2	78	1.1	87.1	8.3	18	1	1	2	2	2	8	1	1	1	1	34	2	2
563	2008	0	3	78	1	1	1	1	1	2	1	1	2	2	2	2	2	6	2	149	0.9	105.1	3.6	29	1	1	1	1	4	6	2	1	1	13	13	1
564	2006	0	3	90	1	4	1	1	1	2	2	1	2	2	2	2	2	6	2	199	0.8	117	3.3	30	1	1	1	2	1	7	2	2	1	5	5	1
565	2005	0	5	81	1	1	1	2	2	2	1	1	2	2	2	2	2	6	2	188	0.9	104.3	4.2	32	1	1	1	2	1	7	2	2	1	4	6	1
566	2007	0	1	57	1	4	1	2	2	2	2	2	2	2	2	1	2	6	1	178	0.6	178.9	3	30	1	1	1	1	1	7	2	2	1	4	4	1
567	2010	0	3	68	1	1	1	1	1	2	1	1	2	2	2	2	2	6	2	136	0.8	123.8	3.6	32	1	1	1	2	2	8	2	2	1	3	3	1
568	2010	2	6	81	2	1	1	1	1	2	1	2	2	2	1	2	2	6	2	202	0.9	64	3.7	31	1	1	2	3	1	3	2	1	1	26	64	1
569	2002	1	0	77	1	1	2	1	1	2	2	1	2	2	2	2	2	6	2	160	2.5	26.8	4.6	18	1	2	3	6	2	8	1	1	2	7	27	2	2
571	2006	0	4	17	1	1	1	2	2	2	2	2	2	2	2	2	2	6	2	106	0.6	189	2.3	15	1	1	1	2	1	7	2	2	1	8	20	2	3	1.6	60.9
572	1999	0	3	81	1	1	1	1	1	2	2	2	2	2	2	2	2	6	2	178	0.8	98.8	4.2	26	1	1	1	1	1	3	2	2	1	30	30	1
574	2007	4	0	89	1	1	1	1	1	2	2	1	2	2	2	2	2	6	2	160	0.6	135.1	3.1	23	1	1	2	3	1	3	2	1	1	5	13	2	2
575	2011	2	5	72	1	1	1	1	1	2	2	2	2	2	2	2	2	6	2	145	0.8	101.2	2.7	22	1	1	1	1	1	3	2	1	1	16	34	2	3	1.1	70
576	2008	5	4	81	1	1	2	1	1	2	2	1	1	2	2	2	2	6	2	101	2	34.3	4.1	29	1	1	2	1	1	7	2	1	1	46	46	1
578	2004	0	2	65	1	4	1	2	2	1	2	2	2	2	2	2	2	6	2	201	0.9	90.2	3.1	32	1	1	1	4	1	6	2	2	1	4	4	1
581	2011	2	0	81	1	1	1	1	1	2	2	1	2	2	2	2	2	6	2	120	0.76	98.8	10.1	19	2	2	1	1	1	1	1	1	2	3	19	3	3	0.8	98.8
582	2003	1	4	91	1	1	2	1	2	2	2	2	2	2	1	2	2	6	2	243	2.4	27.1	4.1	20	1	1	1	1	3	8	1	1	1	7	7	1
584	2008	0	1	70	1	1	1	2	2	2	2	2	2	2	2	1	2	6	1	200	0.7	118.7	3.6	28	1	1	1	1	1	7	2	1	1	24	24	1
585	2010	0	1	81	2	1	1	1	1	2	2	1	2	2	1	2	2	6	2	144	0.7	85.5	3.9	33	1	1	1	1	1	3	2	2	1	1	10	1
587	2003	1	0	92	2	1	2	2	2	2	2	2	2	2	1	2	2	6	2	199	2	24.8	4.9	22	1	1	2	3	3	8	1	1	2	3	7	1
592	2005	0	8	73	2	1	1	2	1	2	2	2	1	2	2	2	2	6	2	141	0.8	74.9	4	14	1	1	1	1	1	7	2	1	1	11	40	3	3	1.1	51.8
593	2005	19	10	80	2	1	1	2	1	2	2	2	2	2	1	2	2	6	2	95	0.8	73.5	3.2	33	1	1	3	6	1	3	2	1	1	47	51	1
595	2005	10	0	90	2	2	2	2	2	2	1	1	1	2	2	2	2	6	2	230	1.5	42	3.9	29	1	1	1	1	1	7	1	1	2	253	857	1
598	2011	0	12	79	2	1	1	1	1	2	2	1	2	2	2	2	2	6	2	126	0.8	73.7	4.2	34	1	1	1	1	1	3	2	2	1	13	13	1
600	2004	1	0	58	2	1	1	1	1	2	2	2	2	2	1	2	2	6	2	135	1	60.6	3.6	29	1	1	1	1	1	1	1	1	2	1	1	1
601	2006	9	21	83	2	1	1	2	2	2	1	1	2	2	2	2	2	6	2	145	0.7	85.1	3	30	1	1	2	2	2	8	2	1	1	47	47	1
602	2011	1	4	74	2	1	1	1	1	2	2	1	1	2	1	2	2	6	2	155	1.3	42.6	3.2	31	1	1	2	2	1	7	2	1	1	6	71	1
603	2006	8	0	54	2	1	1	1	2	2	2	1	2	2	2	2	2	6	2	162	0.9	69.5	4.5	21	2	2	1	2	2	8	1	1	2	12	28	2	2
604	2012	0	13	75	1	1	1	1	1	2	2	2	2	2	1	2	2	6	2	151	0.6	139.8	3.1	29	1	1	1	1	1	3	2	2	1	14	14	1
605	2007	7	0	86	1	1	2	1	1	2	2	1	2	2	2	2	2	6	2	163	2	33.9	4.6	24	2	2	1	1	2	8	1	1	2	8	20	2	2
606	2007	42	12	87	2	1	1	1	1	2	1	1	1	2	2	2	2	6	2	200	0.7	84.3	3.1	30	1	1	2	3	1	3	2	1	1	286	293	1
607	2009	2	0	83	1	1	2	1	1	2	2	1	2	2	2	2	2	6	2	174	2	34.1	4.9	22	1	2	1	2	2	8	1	1	2	13	40	2	2
611	1999	0	14	23	1	1	1	2	2	2	2	2	2	2	2	2	2	6	2	157	0.9	111.3	3.6	25	1	1	1	8	1	2	2	2	2	22	22	3	3	1.9	47
612	2011	0	7	81	1	1	1	1	1	2	2	2	2	2	2	1	2	6	1	133	0.68	115.2	3.1	35	1	1	1	1	1	7	2	2	1	12	42	1
613	2007	3	0	77	1	4	1	1	1	2	2	1	2	2	2	2	2	6	2	144	0.8	99.8	3.3	20	2	2	1	2	1	7	1	1	2	6	68	2	3	1.3	57
617	2012	2	4	69	1	1	1	1	1	2	1	1	1	2	2	2	2	6	2	109	1.54	49.4	3.5	17	1	1	2	2	1	7	2	1	1	12	71	3	3	1.4	53.5
618	2003	0	6	73	2	1	1	2	1	2	2	1	2	2	2	2	2	6	2	126	0.9	65.3	3.2	22	1	1	1	2	2	8	2	2	1	13	13	1
619	2005	15	0	84	2	1	1	2	1	2	1	1	2	2	2	2	2	6	2	189	1.1	50.4	3.2	28	1	2	1	2	2	8	1	1	2	30	62	1
620	2012	1	0	94	2	1	1	1	1	2	1	1	2	2	2	2	2	6	2	178	0.9	66.1	4.9	30	1	1	1	2	2	8	1	1	2	3	3	1
623	2002	0	11	76	2	1	1	2	2	2	1	1	2	2	2	2	2	6	2	106	0.9	64.8	3.6	20	1	1	1	2	1	7	2	2	1	10	26	1
624	2005	4	8	81	2	1	1	1	1	2	2	1	2	2	2	2	2	6	2	102	0.7	85.5	3.1	16	1	1	1	1	1	3	2	1	1	27	89	3	3	1	56.6
625	2006	2	3	72	1	1	1	1	2	2	2	2	1	2	2	2	2	6	2	200	0.7	118	3	28	1	1	1	2	1	7	2	1	1	24	24	1
626	2011	2	27	61	1	1	1	1	1	2	2	1	2	2	2	2	2	6	2	136	0.98	80.9	4.5	28	1	1	2	2	4	8	2	1	1	39	99	2	3	1.3	59.7
627	2001	6	0	61	1	1	1	1	2	1	2	2	2	2	2	2	2	6	2	440	1.1	72.4	6.6	20	1	1	1	4	3	8	1	1	1	6	18	2	1
628	2006	5	5	64	1	1	1	1	1	2	2	1	2	2	2	2	2	6	2	160	0.8	103.6	3.6	31	1	1	1	1	4	8	2	1	1	2	2	1
629	2002	3	17	81	1	1	1	1	2	2	2	1	2	2	2	2	2	6	2	98	0.9	86.2	3.9	20	1	1	3	6	3	8	2	1	1	27	32	1
630	2003	19	0	79	1	1	1	1	2	2	2	2	2	2	2	2	2	6	2	210	0.8	99.3	4.2	21	1	1	2	7	1	7	1	1	1	32	50	1
634	2012	4	14	56	1	1	1	1	1	2	2	1	2	2	2	2	2	6	2	160	0.7	124.2	3.9	21	1	1	2	2	1	4	2	1	1	19	34	2	2
637	1999	5	11	64	1	1	1	2	1	2	2	2	2	2	2	2	2	6	2	151	0.8	103.6	3.1	20	1	1	3	6	6	8	2	1	1	45	45	3	3	0.9	90.4
638	2003	22	7	50	1	1	1	2	2	2	2	2	2	1	2	2	2	6	2	166	1.2	68.2	2.2	20	1	1	1	1	6	8	2	1	1	65	132	2	2
639	2003	16	1	88	1	1	1	2	1	2	2	2	1	2	2	2	2	6	2	151	2	33.7	4.2	22	1	1	1	2	3	8	1	1	1	95	191	1
640	2009	4	3	78	1	1	1	1	2	2	2	2	2	2	2	2	2	6	2	121	0.8	99.5	4.6	14	1	1	2	7	1	6	2	1	1	12	32	2	2
641	2011	0	14	83	1	1	1	2	2	2	1	2	1	2	2	2	2	6	2	174	1.05	68.1	3.3	31	1	1	1	1	1	7	2	1	1	22	41	1
642	2001	2	0	87	2	1	1	2	2	1	2	2	2	2	2	2	2	6	2	89	0.9	63.1	3.2	19	1	2	1	4	1	3	1	1	2	13	23	3	3	2.5	19.4
643	2005	16	0	70	2	1	1	2	2	2	2	2	2	2	1	2	2	6	2	200	0.7	88.1	3.9	26	1	1	1	4	1	3	1	1	2	49	49	1
648	2010	0	2	65	1	1	1	2	1	2	2	2	2	2	1	2	2	6	2	202	0.9	90.2	3.9	33	1	1	1	1	1	7	2	2	1	6	10	1
650	2003	1	0	84	1	1	1	1	2	2	2	1	1	2	2	2	2	6	2	125	0.9	85.6	5.1	17	1	2	1	1	1	7	1	1	2	1	27	2	2
651	2003	5	0	74	1	1	1	2	1	2	2	2	2	2	2	2	2	6	2	300	1.1	69.7	3.9	20	1	1	1	2	6	8	1	1	1	10	10	1
652	2007	2	0	80	1	1	1	1	2	2	2	1	2	2	2	2	2	6	2	200	0.7	115.5	3.5	10	1	2	1	1	2	8	1	1	2	7	31	3	3	2.5	26.6
653	2001	6	6	72	1	1	1	1	1	2	2	1	2	2	2	2	2	6	2	79	1.1	70	4.3	20	1	1	2	2	3	8	2	1	1	8	45	2	2
654	2003	10	0	67	1	1	1	2	1	2	2	2	1	2	1	2	2	6	2	89	0.9	89.6	4.1	20	1	1	2	2	4	8	1	1	1	7	31	2	3	1.6	46.1
655	2004	1	0	67	1	1	1	1	2	1	2	1	2	2	2	1	2	6	2	109	0.8	102.6	3.6	18	2	2	1	2	1	7	1	1	2	1	10	2	3	1.4	53.8
656	2008	2	8	72	1	1	1	2	2	2	1	1	1	2	2	2	2	6	2	174	0.8	101.2	3.1	20	1	1	1	2	1	7	2	1	1	23	46	3	3	1.6	45.5
659	2005	31	4	14	2	1	1	2	2	2	2	2	2	2	1	2	2	6	2	102	0.7	122.1	3.1	18	1	1	1	1	3	8	2	1	1	52	90	2	3	1.7	43.9
660	2006	0	12	90	1	4	2	1	1	2	1	1	1	2	2	2	2	6	2	171	2.5	26	4.9	29	1	1	1	2	1	7	2	2	1	13	196	1
662	2008	4	2	77	2	1	2	1	1	2	2	1	2	2	2	2	2	6	2	177	2	25.7	4.6	30	1	1	2	1	2	8	1	1	1	32	32	1
664	1999	35	23	79	1	1	1	2	1	2	2	2	2	2	2	2	2	6	2	154	0.7	115.8	2.5	19	1	1	1	1	1	3	2	1	1	50	130	2	2
667	2008	17	5	54	1	1	1	2	2	2	2	1	1	2	2	2	2	6	2	102	1	82.9	4.2	22	1	1	2	2	2	8	2	1	1	19	56	2	3	1.8	42.1
668	2002	3	0	59	1	1	1	2	2	1	2	2	2	2	2	2	2	6	2	80	1	81.4	3.1	21	1	1	3	6	5	8	1	1	2	5	7	1
669	1999	4	3	42	1	1	1	2	2	1	2	2	2	2	2	2	2	6	2	98	0.9	98.5	3	29	1	1	1	1	1	7	2	1	1	9	9	1
670	2011	1	4	54	1	1	1	2	2	1	2	2	2	2	2	2	2	6	2	79	2	37.3	3.8	20	1	2	1	1	1	3	2	1	1	21	42	2	2
671	2002	0	4	30	1	3	1	2	2	2	2	2	2	1	2	2	2	6	2	102	0.9	105.5	3.5	20	1	1	1	1	1	7	2	2	1	4	10	3	3	1	93.4
673	2004	3	0	81	1	1	1	1	2	2	2	1	2	2	2	2	2	6	2	82	0.9	86.2	4.1	12	2	2	1	2	1	7	1	1	2	10	33	2	3	1.6	44.4
674	2011	1	0	61	1	1	1	2	1	2	2	2	2	2	2	2	2	6	2	101	0.57	145.8	3	31	1	1	1	1	1	7	1	1	2	3	339	1
675	2000	0	3	70	1	1	1	2	1	2	2	1	2	2	2	2	2	6	2	106	0.9	88.8	4.1	20	1	1	1	1	3	8	2	2	1	1	3	1
676	2004	0	4	65	1	1	1	1	2	2	2	2	2	2	1	2	2	6	2	152	0.9	90.2	3.6	35	1	1	1	1	1	3	2	2	1	10	10	1
678	2008	0	1	65	1	1	1	1	1	2	2	2	2	2	2	1	2	6	1	160	0.6	143.9	4	28	1	1	1	1	1	7	2	2	1	21	24	1
679	2005	2	5	54	1	1	1	2	2	2	2	2	2	2	2	1	2	6	1	160	0.7	125.1	3.1	28	1	1	1	1	3	8	2	1	1	35	44	1
680	2011	19	9	83	1	1	1	2	1	2	1	1	2	2	2	2	2	6	2	168			3	31	1	1	2	2	3	8	2	1	1	113	113	1
681	2006	0	1	66	1	1	1	1	1	2	1	2	2	2	1	2	2	6	2	294	1.5	49.8	3.3	29	1	1	1	1	1	7	2	2	1	12	15	1
682	2005	7	22	84	1	1	1	2	1	2	2	2	2	2	2	2	2	6	2	79	0.8	98	3.1	32	1	1	1	8	4	8	2	1	1	57	57	1
683	2004	0	2	58	1	1	1	1	1	2	2	2	2	2	2	2	2	6	2	198	1	81.7	3.6	31	1	1	1	1	1	7	2	2	1	2	28	1
684	2009	0	3	18	1	1	1	2	2	2	2	2	2	2	1	2	2	6	2	145	0.6	186.8	3.1	27	1	1	1	1	1	7	2	2	1	14	14	1
685	2010	0	2	77	1	1	1	2	2	2	2	2	2	2	2	1	2	6	1	135	0.7	116.4	3.9	16	1	1	1	1	1	7	2	2	1	9	20	3	3	0.9	87.1
686	1999	3	11	73	1	1	1	1	2	2	2	2	2	2	2	2	2	6	2	154	1.3	57.6	3.6	30	1	1	1	1	1	7	2	1	1	40	40	1
688	2002	0	21	57	1	1	1	1	1	2	2	1	2	2	1	2	2	6	2	65	0.8	106.1	3.9	22	1	1	1	2	1	7	2	2	1	22	28	1
690	2009	0	4	75	1	1	1	1	2	2	2	2	2	2	2	2	2	6	2	147	0.8	100.3	4.1	36	1	1	3	3	4	3	2	2	1	8	8	1
691	2011	2	17	73	1	1	1	2	2	2	2	2	2	2	1	2	2	6	2	176	0.9	88.1	4.2	33	1	1	1	1	3	8	2	1	1	31	31	1
692	2007	5	0	65	1	1	1	2	2	1	2	2	2	2	1	2	2	6	2	153	1.2	64.7	5	14	1	1	1	1	1	3	1	1	2	13	56	2	3	1.2	64.7
694	2011	15	11	65	1	1	1	1	1	2	2	2	2	2	1	2	2	6	2	135	1.89	38.1	3.8	14	1	1	1	1	1	3	2	1	1	41	76	2	3	1.4	54.1
697	2008	0	5	83	1	1	1	1	1	2	2	2	2	2	1	2	2	6	2	170	1.1	68.1	4	27	1	1	1	1	3	8	2	2	1	8	12	1
698	2002	0	2	83	1	1	1	1	1	2	2	2	2	2	2	2	2	6	2	146	0.8	98.3	1.8	21	1	1	2	2	1	2	2	2	1	8	17	3	3	1.4	51.5
699	2009	0	11	87	1	1	1	1	1	2	1	2	2	2	2	2	2	6	2	160	0.7	113.6	3.9	29	1	1	1	1	1	7	2	2	1	36	36	1
703	2006	0	3	74	1	1	1	2	2	2	2	2	2	2	2	1	2	6	1	138	0.7	117.4	4.5	28	1	1	1	1	1	7	2	2	1	7	11	1
709	2006	1	0	63	1	1	1	1	1	1	2	2	1	2	2	2	2	6	2	188	1	80.3	3.3	26	1	1	1	1	3	8	2	2	1	9	36	1
710	2002	19	8	50	1	1	1	1	2	2	2	2	2	2	2	2	2	6	2	229	0.9	95.1	5.2	19	1	1	1	1	1	3	1	1	1	37	37	1
711	2011	0	7	70	1	1	1	2	2	1	2	2	2	2	2	2	2	6	2	89	2.6	26.1	4.1	30	1	1	1	1	1	1	2	2	1	8	8	1
712	2002	2	5	53	1	1	1	1	2	2	2	2	2	2	2	2	2	6	2	160	1.4	56.4	2.5	20	1	1	3	6	1	7	2	1	1	21	28	3	3	1.5	52.1
713	2002	0	1	46	1	1	1	1	2	1	2	2	2	2	2	2	2	6	2	102	0.9	96.7	3.2	21	1	1	1	1	1	3	2	2	1	2	5	1
714	2008	0	7	78	1	1	1	2	2	2	1	2	2	2	2	1	2	6	1	136	0.7	116.1	4	28	1	1	1	1	1	7	2	1	1	2	14	1
715	2011	0	12	78	1	1	1	1	1	2	1	1	2	2	2	1	2	6	2	200	1.1	68.9	3.5	31	1	1	2	3	1	3	2	1	1	20	20	1
717	2007	4	5	56	1	1	1	1	2	2	2	1	2	2	2	2	2	6	2	177	0.6	148.4	2	21	1	1	1	1	1	7	2	1	1	14	15	2	3	2.6	27.3
720	2007	6	0	73	1	1	1	2	1	2	2	1	2	2	2	2	2	6	2	170	1.2	63.2	3.3	22	1	1	1	2	1	7	1	1	2	8	25	2	1
723	2000	8	4	37	1	1	1	1	2	2	2	2	2	2	2	2	2	6	2	99	0.9	101.1	4.2	22	1	1	1	1	3	8	1	1	2	22	22	1
724	2009	0	2	78	1	1	1	2	2	2	2	2	2	2	1	2	2	6	2	136	0.9	86.9	3.5	19	1	1	1	1	6	8	1	1	2	9	24	3	3	1.8	39
727	2007	11	23	84	1	1	1	1	1	2	2	1	2	2	2	2	2	6	2	113	1.3	56	4.7	20	1	1	2	2	2	8	2	1	1	47	88	2	3	1.6	44.1
729	2011	0	2	69	1	1	1	1	2	2	2	1	2	2	2	2	2	6	2	199	0.7	119	3.1	31	1	1	2	2	1	4	2	2	1	3	3	1
735	2012	2	4	79	1	1	1	1	1	2	2	2	2	2	1	2	2	6	2	174	1.6	44.6	3.6	16	1	1	1	1	3	8	2	1	1	13	88	3	3	1.36	52
737	2008	1	0	73	1	1	2	1	1	2	2	2	2	2	2	2	2	6	2	147	3	21.9	3.6	17	1	2	1	1	2	8	1	1	2	2	35	2	2
738	2002	0	23	84	1	1	1	2	2	2	2	2	1	2	1	2	2	6	2	137	1.1	67.9	8	22	1	1	1	1	6	8	1	1	1	30	30	1
741	2011	1	5	64	1	1	1	2	2	1	2	2	2	2	2	2	2	6	2	120	1.1	71.7	3.9	18	1	1	1	1	1	3	2	2	1	9	409	2	3	1.8	40.6
742	2011	5	0	64	1	1	1	2	2	1	2	2	2	2	2	2	2	6	2	174	1.8	40.6	2.61	10	2	2	1	1	1	3	1	1	2	3	16	2	2
743	2008	0	5	81	1	1	1	1	1	2	2	2	1	2	2	2	2	6	2	230			3.2	23	1	1	1	2	1	7	2	2	1	69	82	3	3	0.9	86.2
744	2005	2	0	87	1	1	1	1	2	2	2	2	2	2	2	2	2	6	2	208	0.9	85	5.9	17	1	1	1	1	6	8	1	1	2	6	17	2	3	1.2	61
745	2003	7	2	87	1	1	1	2	2	2	2	2	2	2	2	2	2	6	2	150	0.8	97.3	4	22	1	1	2	7	4	8	1	1	1	52	70	2	3	1.2	61
747	2003	0	5	91	1	1	1	2	2	2	1	2	1	2	2	2	2	6	2	155	0.9	84.2	3.2	21	1	1	2	2	1	4	2	1	1	5	8	1
748	2006	0	3	85	1	1	1	1	1	2	1	1	2	2	2	2	2	6	2	149	1.2	61.3	3.2	30	1	1	2	2	1	7	2	2	1	2	19	1
749	2011	0	4	66	1	1	2	2	2	2	2	2	2	2	2	1	2	6	1	180	0.89	89.9	3.6	18	1	1	1	1	3	8	2	2	1	4	37	3	3	1.4	54
750	2010	1	0	65	1	1	2	2	2	2	2	2	2	2	2	1	2	6	1	177	1.6	46.4	3.9	19	1	2	1	1	3	8	1	1	2	8	52	2	3	1.9	38.1
752	2012	17	0	88	1	1	1	1	1	2	2	1	2	2	2	2	2	6	2	62	0.6	135.4	3	33	1	1	1	2	1	7	1	1	2	33	59	2	1
754	2006	10	12	47	1	1	1	2	2	2	2	2	2	2	2	1	2	6	2	350	0.8	110.3	3.3	30	1	1	1	1	1	7	2	2	1	39	48	1
755	2000	2	1	78	1	1	1	2	2	2	2	2	2	2	2	2	2	6	2	102	1.1	68.9	3.1	26	1	1	1	2	3	8	1	1	1	11	11	1
756	2010	1	9	90	1	1	2	1	1	2	1	1	2	2	2	2	2	6	2	189	1.5	46.8	4.1	31	1	1	2	4	2	8	2	1	1	12	30	1
757	2008	1	31	67	1	1	1	1	1	2	2	2	2	2	1	2	2	6	2	227	0.9	89.6	3	28	1	1	1	1	3	8	2	1	1	48	48	1
759	2012	0	14	65	1	1	1	1	1	2	2	1	2	2	2	2	2	6	2	116	1.65	43.3	3.7	31	1	1	2	2	1	7	2	2	1	22	33	1
760	2008	9	6	48	1	1	1	2	2	2	1	1	2	2	2	2	2	6	2	106	0.8	109.8	4.2	26	1	1	2	2	2	8	2	1	1	22	78	2	3	0.9	95.9
761	2010	0	8	52	1	1	1	2	2	2	2	2	2	2	2	2	2	6	2	123	0.7	126.1	2.7	25	1	1	3	3	1	3	2	2	1	98	130	1
762	2012	6	13	65	1	1	1	1	1	2	1	1	1	2	1	2	2	6	2	96	2.23	32.1	4.6	28	1	1	1	1	1	7	2	1	1	28	51	3	3	2.6	26.5
763	2008	0	7	80	1	1	1	2	2	2	2	1	2	2	2	2	2	6	2	160	0.6	138	4	26	1	1	2	2	2	8	2	2	1	11	11	1
767	2002	3	9	33	1	1	1	2	2	2	2	2	2	2	2	1	2	6	1	206	2	41.2	3.7	26	1	1	3	6	3	8	2	1	1	13	53	1
768	2007	5	0	52	1	1	1	2	2	1	2	2	2	2	2	2	2	6	2	107	0.7	126.1	3.3	14	2	2	1	1	1	1	1	1	2	1	15	2	2
769	1999	0	2	56	1	1	1	2	2	1	2	2	2	2	1	2	2	6	2	157	0.9	92.9	5.1	20	1	1	1	1	1	7	2	2	1	11	10	1
770	2001	0	2	84	1	1	1	2	2	2	1	1	1	2	2	2	2	6	2	250	2.5	26.3	4.6	25	1	1	2	2	3	8	2	2	1	9	21	3	3	1.3	56
773	2006	27	0	84	1	1	1	2	2	2	1	2	2	2	2	2	2	6	2	133	0.7	114.4	3.6	26	1	1	1	1	1	7	2	1	1	45	45	1
774	2008	0	7	65	1	1	1	1	1	2	2	2	2	2	1	2	2	6	2	105	0.7	120.5	2.1	25	1	1	2	3	1	3	2	1	1	10	28	1
775	2011	1	2	57	1	1	1	2	2	1	2	2	2	2	2	2	2	6	2	98	0.6	147.8	3.1	31	1	1	1	1	1	3	1	1	1	5	5	1
776	2000	0	1	37	1	1	1	2	2	2	2	2	2	2	2	2	2	6	2	104	1.2	72.5	4.3	29	1	1	1	1	3	8	2	2	1	13	13	1
777	1999	0	10	49	1	1	1	2	2	2	2	2	2	1	2	2	2	6	2	124	1.2	68.5	4.3	20	1	1	1	1	1	7	2	2	1	10	31	1
778	2004	0	1	75	1	1	1	1	1	2	2	2	1	2	2	2	2	6	2	177	1.1	69.5	4.2	36	1	1	1	2	1	7	2	2	1	1	17	1
780	2006	4	0	87	1	1	2	1	1	2	2	1	2	2	2	2	2	6	2	290	2	33.8	4	31	1	1	1	2	2	8	1	1	2	13	15	1
781	2007	0	5	62	1	1	1	2	2	2	1	2	1	2	2	2	2	6	2	102	0.7	121.7	2.9	24	1	1	1	1	1	7	2	2	1	17	17	1
783	2007	6	0	32	1	1	1	2	2	2	2	2	2	2	2	2	2	6	2	160	0.6	166.2	4.5	22	1	1	1	8	2	8	1	1	2	15	26	2	3	2.3	35.3
785	2011	0	4	88	1	1	1	2	1	2	2	1	2	2	2	2	2	6	2	210	0.9	84.8	2.9	33	1	1	1	2	1	7	2	2	1	27	27	1
786	2006	0	6	49	1	1	1	2	2	2	2	2	2	2	2	2	2	6	2	102	0.8	109.4	2	28	1	1	1	1	1	7	2	1	1	20	20	1
788	2008	0	9	53	1	1	1	1	1	2	2	1	2	2	2	2	2	6	2	198	1.2	67.4	3.2	30	1	1	2	2	1	7	2	1	1	15	19	1
789	2000	0	5	84	1	1	1	2	2	2	2	1	2	2	2	2	2	6	2	167	0.7	114.4	3.5	28	1	1	1	1	3	8	2	2	1	14	14	1
790	2012	0	2	64	1	1	1	2	2	2	2	2	2	2	2	1	2	6	1	194	0.87	90.4	3.5	33	1	1	1	1	1	7	2	2	1	4	4	1
791	2009	2	0	81	1	1	1	1	1	2	2	2	1	2	2	2	2	6	2	177	1.4	51.8	4.6	29	1	1	1	1	1	7	1	1	2	4	4	1
794	2007	7	22	33	1	1	1	2	2	2	2	2	2	2	2	2	2	6	2	160	0.6	165.2	7	25	1	1	1	8	1	2	1	1	1	46	55	2	3	0.9	103.5
796	2009	4	0	65	1	1	1	1	1	2	2	1	2	2	2	2	2	6	2	178	1.2	64.7	4.6	29	1	1	2	2	3	8	2	2	1	5	11	1
798	2010	5	0	70	2	1	1	2	2	1	2	2	2	2	2	2	2	6	2	177			7.14	31	1	1	1	1	2	8	1	1	2	14	14	1
799	2009	0	4	57	1	1	1	2	2	2	1	1	1	2	2	2	2	6	2	170	0.7	123.7	2.9	31	1	1	2	2	4	8	2	2	1	10	10	1
801	2008	5	5	78	1	1	1	1	1	2	2	1	2	2	2	2	2	6	2	169	1	76.9	4	29	1	1	2	2	2	8	2	1	1	9	9	1
802	2004	4	7	73	1	1	1	1	2	2	2	2	2	2	1	2	2	6	2	70	1.2	63.2	3.1	17	1	1	3	6	1	1	2	1	1	12	54	2	2
803	2006	1	0	68	2	1	1	2	1	2	2	1	2	2	1	2	2	6	2	102	0.8	75.9	4.5	16	2	2	2	2	3	8	1	1	2	5	18	2	3	1.1	52.6
804	2001	0	11	87	2	1	1	2	2	2	2	2	2	2	2	2	2	6	2	106	0.8	72.2	3.9	22	1	1	1	1	1	7	2	1	1	22	31	1
805	2011	1	0	80	1	1	2	1	1	2	1	1	2	2	2	2	2	6	2	188	4.8	12.5	5	20	1	2	1	2	2	8	1	1	2	8	30	2	3	2.9	22.4
806	1999	1	0	73	1	4	1	1	1	2	2	2	2	2	2	2	2	6	2	141	0.8	100.9	3.6	10	2	2	1	2	2	8	1	1	2	2	2	3	3	1.6	45.3
807	2012	0	2	85	2	1	1	1	1	2	2	1	2	2	2	2	2	6	2	131	0.81	72.6	3.1	33	1	1	2	2	2	8	2	2	1	1	1	1
810	2005	2	20	68	1	1	1	2	2	2	1	2	2	1	2	2	2	6	2	145	1.9	37.7	3.1	32	1	1	1	5	1	7	1	1	1	30	30	1
812	2001	0	1	91	1	1	2	1	2	2	1	1	2	2	2	2	2	6	2	306	2.5	25.9	4.9	23	1	1	1	2	2	8	2	2	1	6	41	1
813	2012	1	11	33	2	1	1	2	2	2	2	2	2	2	2	2	2	6	2	142	0.5	151.3	3.1	21	1	1	2	2	1	7	2	1	1	382	73	2	3	0.9	76.8
814	2002	0	14	58	1	4	1	2	2	2	1	1	2	2	2	2	2	6	2	156	0.9	92.3	3.4	20	1	1	1	2	1	4	2	1	1	20	20	1
816	2011	3	45	77	1	1	1	1	2	2	1	1	2	2	2	2	2	6	2	109	2.08	32.8	4.6	32	1	1	2	2	1	7	2	1	1	58	58	1
817	2004	0	4	79	1	1	1	1	2	2	2	2	2	2	1	2	2	6	2	193	0.9	86.7	4.7	18	1	1	1	1	1	3	2	2	1	5	31	3	3	1.9	36.6
818	2006	0	7	63	1	4	1	2	2	2	2	1	2	2	2	2	2	6	2	120	0.7	121.3	2.9	16	1	1	2	2	1	6	2	1	1	17	17	1
819	2010	1	5	98	1	4	1	1	1	2	2	2	2	2	2	2	2	6	2	199	0.9	82.9	4.6	33	1	1	1	3	1	3	1	1	1	5	50	2	1
820	2003	0	8	15	1	4	1	2	2	2	2	2	2	2	2	2	2	6	2	102	0.7	202.8	4.1	18	1	1	2	7	4	8	2	2	1	9	53	3	3	0.6	242.3
821	2003	1	0	51	1	4	1	2	2	1	2	2	2	2	2	2	2	6	2	190			4.5	17	1	1	1	5	5	8	2	2	1	11	11	1
822	2003	0	5	70	1	3	2	1	2	2	2	2	2	2	2	2	2	6	2	164	2.5	27.3	5	8	2	2	1	1	2	8	2	1	1	#REF!	40	2	3	3.5	13.7
823	2006	0	2	87	2	1	2	1	1	2	2	1	2	2	2	2	2	6	2	240	2.8	17	4.2	30	1	1	1	2	2	8	2	2	1	2	31	1
824	2010	0	3	77	2	1	1	1	1	2	1	2	2	2	1	2	2	6	2	92	0.8	74	3.9	36	1	1	1	1	1	3	2	2	1	4	4	1
825	2001	6	0	84	1	1	2	1	1	2	1	2	2	2	2	2	2	6	2	117	2.5	26.3	5.1	25	1	2	1	1	1	7	1	1	2	2	9	2	2
826	2006	2	0	51	2	1	1	2	2	2	2	2	2	2	1	2	2	6	2	104	1.3	46	4.5	17	1	2	1	1	3	8	1	1	2	1	35	2	2
828	2002	8	12	82	1	1	1	2	2	2	2	1	2	2	2	2	2	6	2	280	0.9	86	5	22	1	1	1	2	3	8	2	1	1	47	47	1
829	2004	0	2	68	2	1	1	1	2	2	2	1	2	2	2	2	2	6	2	198	1	58.7	3.6	31	1	1	3	3	1	3	2	2	1	1	1	1
830	2007	10	57	78	2	1	2	1	1	2	1	1	2	2	2	2	2	6	2	200	2	25.7	4.6	27	1	1	1	2	2	8	2	1	1	89	153	1
831	2005	2	19	19	2	4	1	1	2	2	2	2	2	2	2	1	2	6	1	138	0.7	114.8	3.2	25	1	1	2	3	1	7	2	1	1	32	84	2	3	1.2	61.6
832	2010	15	0	81	1	1	1	2	1	2	2	1	1	2	2	2	2	6	2	218	0.97	76.3	3.9	22	1	1	1	2	1	7	1	1	1	69	99	2	3	1.9	36.4
833	2000	1	9	78	1	1	1	2	2	2	2	1	2	2	2	2	2	6	2	101	0.9	86.9	4.9	17	1	1	1	1	2	8	2	1	1	23	23	1
834	2007	1	6	74	1	1	1	2	2	2	1	1	2	2	1	2	2	6	2	149	0.6	140.2	2.5	15	1	1	1	1	1	3	2	1	1	34	36	3	3	1.8	39.5
835	2002	1	3	65	1	1	1	1	1	2	2	1	1	2	2	2	2	6	2	155	2.5	27.7	6.5	20	1	1	1	2	1	7	2	2	1	5	5	1
836	2010	3	0	84	1	1	2	1	1	2	1	2	1	2	2	2	2	6	2	190	4.34	14.1	5.9	31	1	1	1	1	1	7	1	1	2	35	74	1
837	2007	0	1	61	1	1	1	2	2	2	2	2	2	2	2	1	2	6	1	178	0.7	122.1	3.9	28	1	1	1	1	1	7	2	2	1	1	26	1
839	2012	0	12	76	2	1	1	2	1	2	2	2	2	2	2	1	2	6	1	180	0.89	64.8	3.1	28	1	1	1	1	3	8	2	2	1	33	63	1
841	2011	1	0	88	2	1	1	2	1	2	2	1	2	2	1	2	2	6	2	126	0.7	84.1	3.3	31	1	1	1	1	1	3	1	1	2	17	17	1
842	2011	2	0	85	2	1	1	1	1	2	2	1	2	2	2	2	2	6	2	106	1.55	32.6	4.4	20	2	2	2	7	2	8	1	1	2	3	23	3	3	1.6	32.6
843	2011	0	7	67	1	1	1	2	1	2	1	1	2	2	2	2	2	6	2	110			2.72	18	1	1	2	2	1	7	2	2	1	12	23	2	3	1.3	58.6
844	2007	0	8	93	2	1	1	1	1	2	2	1	2	2	2	2	2	6	2	180	0.8	71.3	3	30	1	1	2	7	1	6	2	2	1	15	49	1
845	2011	3	0	87	2	1	1	1	1	2	2	2	2	2	2	2	2	6	2	170	0.8	72.2	4.1	31	1	1	3	3	1	3	2	1	1	15	20	1
847	2012	0	5	62	2	1	1	2	1	2	1	1	1	2	2	2	2	6	2	147			3.14	31	1	1	1	2	1	7	2	2	1	5	5	1
848	2011	1	8	65	2	1	1	1	1	2	2	1	2	2	2	2	2	6	2	140	2.03	25.2	3.9	24	1	1	1	2	1	7	2	1	1	7	48	2	3	1.3	43.8
849	2010	0	2	28	2	1	1	2	2	1	2	2	2	2	2	2	2	6	2	178	0.7	106.1	2.9	33	1	1	1	4	4	8	2	2	1	2	2	1
851	2008	0	4	40	2	1	1	2	2	2	2	2	2	2	1	2	2	6	2	79	0.6	117.9	3.1	14	1	1	1	1	1	3	2	1	1	8	42	3	3	0.8	84.6
854	2011	3	0	77	2	1	1	1	1	2	2	1	2	2	2	2	2	6	2	126	1.6	33.3	3.9	17	2	2	2	2	1	7	1	1	2	7	29	2	3	1.4	38.8
855	2012	38	36	64	2	1	1	1	1	2	2	1	2	2	2	2	2	6	2	149	2.39	21.6	4.6	30	1	1	2	3	1	3	2	1	1	121	201	2	2
856	2011	0	4	63	2	1	1	2	1	2	2	2	2	2	2	2	2	6	2	155			3.74	15	2	2	1	1	6	8	1	1	2	5	41	2	3	1.1	53.4
857	2004	10	14	38	1	1	1	2	1	2	2	2	2	2	2	2	2	6	2	138	1.1	79.8	5.4	25	1	1	1	1	1	3	2	1	1	29	29	1
861	2010	0	19	23	1	1	1	2	2	2	2	2	2	2	2	1	2	6	1	202	1.98	44.3	4.6	30	1	1	3	6	1	7	2	2	1	18	24	1
866	2004	3	20	86	2	1	1	1	1	2	2	1	2	2	2	2	2	6	2	102	0.7	84.5	3.9	16	1	1	2	2	2	8	2	1	1	26	36	3	3	1.1	50.1
867	2009	0	1	72	2	1	2	1	1	2	2	1	2	2	2	2	2	6	2	126	2.5	20.2	4.9	24	1	1	2	2	2	8	2	2	1	14	14	1
868	2005	15	0	91	2	1	1	1	1	2	2	2	1	2	2	2	2	6	2	129	0.8	71.6	3.9	30	1	1	1	1	1	7	1	1	2	19	44	2	1
869	2012	2	7	80	1	1	1	1	1	2	2	1	2	2	2	2	2	6	2	132	1.52	47.9	3.8	26	1	1	1	2	1	7	2	1	1	23	51	1
870	2000	0	1	74	1	1	1	2	2	2	1	1	2	2	2	2	2	6	2	106	0.9	87.8	4.2	18	1	1	1	2	1	4	2	2	1	7	10	1
872	2000	4	0	65	2	1	1	2	2	2	2	2	2	2	1	2	2	6	2	257	1.4	40.2	3.6	18	2	2	1	1	1	7	1	1	2	65	65	1
873	2001	10	14	66	1	1	1	2	1	2	1	1	2	2	2	2	2	6	2	102	0.9	89.9	4.7	23	1	1	2	2	2	8	2	1	1	24	55	2	2
875	2009	3	9	63	1	1	1	1	1	2	1	1	2	2	2	2	2	6	2	120	1.4	54.5	4.1	18	1	1	2	2	1	4	2	1	1	46	81	2	3	2.5	27.9
876	2000	1	4	71	1	1	1	2	2	2	1	1	2	2	2	2	2	6	2	157	1.5	49.1	3.3	15	2	2	1	2	2	8	1	1	1	19	27	3	3	1.6	45.6
878	2010	3	0	63	1	1	2	1	2	2	2	2	2	2	2	2	2	6	2	200			11.8	14	2	2	1	2	2	8	1	1	2	4	35	2	2
882	2008	9	4	80	1	1	1	1	2	2	2	1	2	2	2	2	2	6	2	98	0.7	115.5	2.9	22	1	1	2	2	1	3	2	1	1	29	43	2	3	1	76.5
888	2012	4	11	69	1	1	1	2	2	2	1	2	2	2	2	1	2	6	2	172	0.77	102	3.3	31	1	1	1	2	1	7	2	1	1	17	17	1
889	2006	0	3	74	1	1	1	2	1	2	1	2	2	2	2	2	2	6	2	100	0.7	117.4	3	32	1	1	1	1	1	7	2	2	1	15	15	1
893	2003	1	0	70	1	1	1	2	2	2	2	2	2	2	2	2	2	6	2	202	1.1	70.5	5.1	20	1	1	1	1	3	8	2	2	1	2	2	1
894	2008	18	4	83	2	1	1	1	1	2	2	1	2	2	1	2	2	6	2	198	0.7	85.1	4	21	1	1	2	2	1	3	2	1	1	13	116	2	2
896	2003	4	0	81	2	1	2	2	1	2	2	2	2	2	2	2	2	6	2	100	2	25.5	6	18	1	1	1	1	2	8	1	1	1	5	23	2	3	1.1	50.7
897	2011	0	16	75	2	1	1	2	2	1	2	1	2	2	2	2	2	6	2	129	2.49	20	3.9	30	1	1	1	2	1	3	2	2	1	16	16	1
898	2008	0	10	60	2	1	1	2	2	2	2	2	2	2	2	1	2	6	1	170	0.7	90.9	4.1	28	1	1	1	1	1	7	2	2	1	12	32	1
899	2010	3	11	87	1	1	1	1	1	2	2	2	1	2	2	2	2	6	2	203	0.7	113.6	4.6	31	1	1	1	2	1	7	2	2	1	29	29	1
900	2000	0	6	82	2	1	1	2	2	2	1	1	1	2	2	2	2	6	2	98	1.1	50.6	3.1	19	1	1	1	2	1	7	2	2	1	16	49	1
902	2000	3	0	52	1	1	2	1	1	2	2	1	2	2	2	2	2	6	2	250	2.6	27.7	4.5	18	1	1	1	2	2	8	1	1	1	23	25	1
903	2004	0	1	71	1	1	1	2	1	2	2	1	2	2	2	2	2	6	2	145	1.6	45.6	2.9	25	1	1	1	2	1	7	2	2	1	26	26	1
907	2004	3	0	62	1	1	2	1	2	2	2	1	2	2	2	2	2	6	2	403	1.6	46.9	8.4	16	1	1	1	2	2	8	1	1	1	3	7	2	3	4.2	15.4
908	2000	0	1	59	2	1	1	2	2	2	1	2	2	2	2	2	2	6	2	106	2.1	25.7	4.2	18	1	1	1	1	1	3	2	2	1	10	10	1
909	2002	0	9	76	2	1	1	1	1	2	2	1	2	2	2	2	2	6	2	174	1.1	51.4	4.5	20	1	1	2	2	1	3	2	2	1	11	19	1
910	2005	0	1	87	2	1	1	2	1	2	1	1	1	2	2	2	2	6	2	189	0.9	63.1	4.1	32	1	1	2	2	1	4	2	2	1	1	9	1
911	2001	1	0	76	1	1	2	1	2	2	2	1	2	2	2	2	2	6	2	136	2.5	26.9	3.5	21	1	1	2	2	2	8	1	1	2	26	41	2	2
918	2010	8	12	46	2	1	1	2	2	2	1	2	1	2	2	2	2	6	2	102	0.7	95.9	4.2	22	1	1	1	1	2	8	2	1	1	20	69	2	3	1.3	46.9
919	2007	17	0	74	2	1	1	2	2	2	2	1	1	2	2	2	2	6	2	137	0.7	87.1	3.6	25	1	2	1	3	1	3	1	1	2	18	33	2	2
923	2001	11	16	54	1	1	1	2	2	2	2	1	2	2	2	2	2	6	2	126	0.9	93.6	3.8	19	1	1	2	2	1	7	2	1	1	64	64	3	3	2	37.3
925	2012	0	12	46	1	1	1	1	1	2	1	1	2	2	2	2	2	6	2	131	2	38.5	4.6	21	1	1	2	7	1	4	2	2	1	15	49	2	3	0.8	82.2
926	2008	15	16	64	1	1	1	1	1	2	2	2	2	2	1	2	2	6	2	174	0.7	120.9	3.1	18	1	1	1	1	1	7	2	1	1	44	85	3	3	0.6	144.4
927	2001	0	10	52	1	1	1	2	2	2	2	2	2	2	1	2	2	6	2	147	2.1	35.5	4.9	19	1	1	1	1	1	7	2	2	1	10	21	1
928	2012	0	5	60	1	1	1	1	1	2	2	2	2	2	1	2	2	6	2	145	0.8	105	3.1	14	1	1	1	1	1	3	2	1	1	8	44	3	3	0.7	122.5
929	2002	0	8	64	1	1	1	1	1	2	1	1	2	2	2	2	2	6	2	280	2.5	27.8	5	22	1	1	1	2	3	8	2	2	1	28	39	3	3	1.5	50.2
934	2003	0	24	53	1	1	1	2	1	2	2	2	2	2	2	2	2	6	2	104	0.9	94	3.6	19	1	1	1	1	6	8	2	1	1	25	29	1
937	2012	3	9	80	1	1	1	1	1	2	2	2	2	2	1	2	2	6	2	145			2.7	24	1	1	1	4	1	3	2	1	1	18	54	2	3	1.3	56.5
938	2012	1	2	51	1	1	1	2	1	2	2	2	2	2	2	2	2	6	2	79			2.61	14	1	1	1	1	6	8	1	1	1	5	52	3	3	0.9	94.7
939	1999	2	0	54	1	1	1	2	1	2	2	2	2	2	2	2	2	6	2	280	1.8	42.1	6.7	21	1	2	1	1	1	6	1	1	2	4	21	3	3	5.8
940	2008	8	0	66	1	1	1	1	2	2	2	1	2	2	2	2	2	6	2	120			2.8	17	1	1	2	2	3	8	1	1	2	22	32	2	2
943	2004	7	8	47	1	1	1	2	2	2	2	2	2	2	2	1	2	6	1	116	0.9	96.3	2.2	17	1	1	1	1	1	7	2	1	1	17	67	2	3	2.8	26
945	2006	35	16	82	1	1	1	1	1	2	2	1	2	2	2	2	2	6	2	177	0.8	98.5	3.6	31	1	1	2	2	1	7	2	1	1	117	163	1
947	2005	0	17	66	2	1	1	1	2	2	1	1	2	2	2	2	2	6	2	144	0.9	66.7	3.2	32	1	1	2	2	1	4	1	1	2	17	17	1
949	2011	0	3	79	2	1	1	1	2	2	1	1	2	2	2	2	2	6	2	100	1.3	42.1	3.5	31	1	1	1	2	1	7	2	2	1	5	5	1
950	2009	20	22	70	2	1	1	2	2	2	2	1	2	2	2	1	2	6	1	200	0.7	88.1	3.4	26	1	1	2	2	1	7	2	1	1	58	66	1
952	2011	4	4	94	2	1	1	2	1	2	1	1	2	2	2	2	2	6	2	141	0.9	62.1	3.3	30	1	1	1	1	1	1	1	1	1	10	16	1
953	2008	3	3	71	2	1	1	1	2	2	2	2	1	2	2	2	2	6	2	174	0.9	65.7	3.9	20	1	1	1	1	6	8	2	1	1	16	30	2	3	1.6	33.8
954	2007	0	9	73	2	1	1	2	2	2	2	2	1	2	2	2	2	6	2	179	0.7	87.3	1.9	22	1	1	1	1	1	1	2	1	1	16	32	2	3	0.8	74.9
956	2011	0	6	56	2	1	1	1	1	2	2	2	2	2	2	2	2	6	2	136	0.7	92.1	3.69	31	1	1	2	1	1	1	2	2	1	7	7	1
957	2003	24	19	59	2	1	1	2	2	1	2	2	2	2	1	2	2	6	2	49	0.9	68.2	2.8	20	1	1	1	1	5	8	2	1	1	57	91	1
958	2004	0	4	74	2	1	1	1	2	2	1	1	2	2	2	2	2	6	2	133	0.8	74.6	3.3	29	1	1	1	2	1	7	2	2	1	3	48	1
959	2012	6	5	76	2	1	1	2	2	1	2	2	2	2	2	2	2	6	2	76	1.06	51.4	3.6	30	1	1	1	1	1	3	2	1	1	26	66	2	1
960	2005	17	15	87	2	1	1	2	2	2	2	2	1	2	1	2	2	6	2	191	1	55.8	3.9	31	1	1	2	1	4	8	2	1	1	48	157	1
962	2006	3	5	63	2	1	1	2	2	2	2	2	2	2	2	1	2	6	1	200	0.7	90	2	25	1	1	2	1	1	7	2	1	1	13	30	2	3	0.7	90
963	2012	1	4	86	2	1	1	1	1	2	1	2	2	2	2	2	2	6	2	160			9	34	1	1	1	1	1	7	2	2	1	6	7	2	1
967	2004	0	2	66	2	1	1	1	2	2	2	2	2	2	1	2	2	6	2	139	0.8	76.4	4.6	17	1	1	1	2	1	3	2	1	1	9	11	2	3	0.5	131.4
968	2002	0	2	90	2	1	1	1	1	2	2	2	2	2	2	2	2	6	2	240	0.7	83.7	4	23	1	1	1	1	1	1	2	2	1	2	7	1
970	2008	5	0	63	2	1	1	2	1	2	2	2	2	2	2	2	2	6	2	100	1.9	28.4	5	16	1	2	2	7	1	1	1	1	2	9	13	2	3	2.1	25.3
971	2001	7	0	55	2	1	2	2	1	1	2	2	2	2	2	2	2	6	2	192	2.2	24.7	2.5	20	1	1	3	6	2	8	1	1	2	10	54	2	2
972	2001	7	0	55	2	1	2	2	1	1	2	2	2	2	2	2	2	6	2	161	2.5	21.3	4.2	20	1	1	3	6	1	7	2	2	1	7	18	3	3	2.2	24.7
973	2012	0	1	90	2	1	1	1	1	2	1	1	2	2	2	2	2	6	2	180	1.1	49.7	4.5	33	1	1	1	2	1	7	2	2	1	1	1	1
976	2007	1	5	92	2	1	1	1	1	2	1	1	2	2	2	2	2	6	2	160	1.2	44.7	4.6	29	1	2	1	2	1	7	1	1	2	3	20	2	1
977	2007	5	5	79	2	1	1	1	1	2	2	2	1	2	2	2	2	6	2	170	0.9	64.3	3.4	29	1	1	1	1	1	7	2	2	1	12	12	1
978	2004	5	0	71	2	1	2	1	1	2	1	1	2	2	2	2	2	6	2	122	2.1	24.7	5.5	16	1	2	1	2	2	8	1	1	2	8	17	2	2
979	2002	0	4	79	2	3	1	2	1	2	1	1	2	2	2	2	2	6	2	159	0.9	64.3	4.5	22	1	1	2	2	3	8	2	2	1	11	14	1
982	2007	15	0	78	2	1	1	1	1	2	2	1	2	2	2	2	2	6	2	90	0.9	64.5	2.9	27	1	2	1	2	3	8	1	1	2	32	32	1
983	2003	1	15	80	2	1	1	1	1	2	2	1	1	2	2	2	2	6	2	198	1.1	50.9	5.2	17	1	1	2	2	1	3	2	1	1	43	64	3	3	0.9	64.1
984	2003	0	5	74	2	1	1	2	2	2	1	2	1	2	2	2	2	6	2	290	1.1	51.7	3.6	20	1	1	1	1	1	7	2	2	1	6	18	1
985	2002	3	0	83	2	1	1	1	2	2	2	2	2	2	2	2	2	6	2	106	0.9	63.7	3.2	19	2	1	2	2	2	8	1	1	2	6	25	1
988	2008	0	5	80	2	1	1	1	1	2	2	1	2	2	2	2	2	6	2	180	0.7	85.7	4.6	29	1	1	2	2	3	8	2	2	1	19	19	1
989	2008	2	13	53	2	1	2	1	1	2	2	2	2	2	2	2	2	6	2	106	1.6	35.9	3.3	18	1	2	2	7	3	8	1	1	2	3	48	2	3	2	27.7
992	2003	3	3	71	2	1	1	2	1	2	2	2	2	2	2	1	2	6	2	172	0.9	65.7	2.6	15	1	2	1	2	4	8	1	1	1	16	48	3	3	1.1	52.1
993	2006	7	0	33	2	1	1	2	2	2	2	2	2	2	2	2	2	6	2	136	1.1	60.9	3.6	20	1	1	1	1	6	8	2	2	1	20	30	2	3	3.2	17.8
994	2011	11	24	87	2	1	1	1	1	2	2	1	1	2	1	2	2	6	2	160	0.9	63.1	4.6	28	1	1	2	3	1	3	2	1	1	13	72	2	2
995	2005	1	0	95	2	1	1	1	1	2	1	2	2	2	2	2	2	6	2	190	1.1	49.1	3.7	41	1	1	1	1	3	8	1	1	2	1	49	1
999	2009	0	12	54	2	1	1	2	2	2	2	2	2	2	2	1	2	6	1	120	0.6	110.9	3.2	26	1	1	1	1	3	8	2	2	1	15	28	1
1001	2012	1	8	87	2	1	1	2	2	2	1	1	1	2	1	2	2	6	2	67			3.6	23	1	1	1	1	1	6	2	1	1	8	8	1
1004	2006	21	0	79	2	1	2	1	1	2	1	1	1	2	2	2	2	6	2	215	3	16	4	22	1	1	1	2	1	7	2	1	1	18	26	2	2
1006	2011	2	0	62	2	1	2	1	1	1	2	1	2	2	2	2	2	6	2	169	3.01	16.2	5	25	1	2	1	2	1	3	1	1	2	2	20	2	2
1008	2004	21	2	87	2	1	2	2	2	2	2	2	1	2	2	2	2	6	2	193	1.9	26.6	3.2	23	1	2	1	2	3	8	1	1	1	74	112	1
1009	2002	3	0	84	2	1	1	2	2	1	2	2	2	2	1	2	2	6	2	74	1.8	26.8	2.4	21	1	2	1	1	3	8	1	1	2	4	12	2	3	1.4	38.1
1014	2010	0	4	64	2	1	1	1	2	2	1	1	2	2	2	2	2	6	2	102	0.8	76.9	3.7	31	1	1	1	2	1	3	2	2	1	3	10	1
1015	2002	0	2	66	2	1	2	1	2	2	2	1	2	2	2	2	2	6	2	117	3.1	16	4.6	18	1	2	1	2	1	7	2	2	1	4	14	3	3	2.9	17.3
1016	2005	4	22	61	2	1	1	2	2	2	2	2	2	2	2	1	2	6	1	107	0.7	90.6	2.9	31	1	1	3	6	1	7	2	2	1	38	52	1
1019	2005	2	23	69	2	1	1	1	2	2	2	2	2	2	2	1	2	6	2	101	0.7	88.3	3.3	15	1	1	1	1	1	7	2	1	1	6	72	3	3	0.6	105.5
1022	2011	0	6	98	2	1	1	1	1	2	1	1	2	2	2	2	2	6	2	155	1.89	26	3.9	33	1	1	1	2	3	8	2	1	1	136	145	1
1024	2012	16	81	26	2	1	1	2	2	2	2	2	2	2	2	1	2	6	2	69	1.4	48.4	2.74	18	1	1	1	1	1	7	2	1	1	191	191	1
1025	2012	17	8	69	2	1	1	1	1	1	2	1	1	2	2	2	2	6	2	126	0.89	66.1	3.6	18	1	1	1	2	1	7	2	1	1	137	239	2	3	1.3	43.2
1026	2010	0	5	82	2	1	1	1	1	2	1	1	2	2	2	2	2	6	2	131	0.7	85.3	3.1	33	1	1	1	2	3	8	2	2	1	18	23	1
1027	2005	2	0	86	2	1	2	1	1	2	2	1	2	2	2	2	2	6	2	137	1.1	50.1	3.6	17	1	1	1	2	1	7	1	1	2	3	13	2	2
1028	2008	2	5	79	2	1	1	2	2	2	2	2	2	2	2	1	2	6	2	175	0.7	85.9	4	17	1	1	1	1	1	7	2	1	1	13	24	2	3	1.4	38.6
1029	2007	4	4	71	2	1	1	2	2	2	2	1	2	2	2	2	2	6	2	91	0.7	87.8	2.9	20	1	1	2	2	2	8	2	1	1	15	19	2	3	1.2	47.1
1032	2008	1	0	78	1	1	1	1	1	2	2	1	2	2	2	2	2	6	2	186	1.5	48.2	2.9	18	1	2	1	1	1	6	1	1	2	2	34	2	3	1.3	56.8
1033	2010	0	2	79	1	1	1	1	2	2	1	2	2	2	2	2	2	6	2	146	0.8	99.3	3.4	31	1	1	1	1	1	7	2	2	1	2	21	1
1034	2002	6	11	81	1	1	2	2	2	2	1	1	2	2	2	2	2	6	2	240	2.2	30.7	4.9	20	1	1	2	2	1	3	2	1	1	34	83	2	2
1036	1999	0	5	55	1	1	1	1	1	2	2	1	2	2	2	2	2	6	2	174	1.1	74	3.2	22	1	1	1	1	1	7	2	2	1	7	7	3	3	0.8	106.5
1037	2006	0	4	88	1	1	1	1	1	2	1	1	1	2	2	2	2	6	2	234	0.7	113.3	1.8	28	1	1	1	2	1	7	2	2	1	6	58	1
1039	2005	2	0	82	1	1	1	1	1	2	2	1	2	2	2	2	2	6	2	103	1.1	68.2	3.2	19	1	2	2	2	3	8	1	1	2	1	43	2	2
1040	2000	10	4	59	1	1	1	2	2	2	2	2	2	2	2	2	2	6	2	78	1.5	51	3.8	19	1	1	1	1	1	7	2	1	1	11	26	2	2
1042	2005	18	24	44	2	1	1	2	2	2	2	2	2	2	2	1	2	6	1	118	0.7	96.8	1.8	28	1	1	1	1	3	8	2	1	1	183	219	1
1045	2004	0	2	68	2	1	1	2	2	2	2	2	2	1	2	2	2	6	2	90	0.7	88.6	3.6	14	1	1	1	1	1	7	2	2	1	6	6	1
1046	2007	21	23	65	2	1	1	1	1	2	2	1	2	2	2	2	2	6	2	85	0.6	106.8	3	28	1	1	2	3	1	3	2	1	1	75	75	1
1047	2007	0	4	80	2	1	1	1	1	2	2	1	2	2	2	2	2	6	2	200	0.6	102.4	2.9	28	1	1	2	2	2	8	2	2	1	10	10	1
1048	2004	2	0	90	1	1	2	1	1	2	1	1	1	2	2	2	2	6	2	240	2.4	27.2	13	21	1	2	1	2	1	3	1	1	1	3	17	2	1
1049	2007	18	13	72	1	4	1	2	2	2	1	2	2	2	1	2	2	6	2	170	0.5	174	1.5	21	1	1	1	1	4	8	2	1	1	72	107	2	3	1.8	39.7
1050	2011	8	4	88	1	4	1	2	1	2	1	1	2	2	2	2	2	6	2	230	1.29	55.5	4.9	33	1	1	1	7	3	8	2	1	1	41	41	1
1051	2011	1	0	83	1	1	2	1	1	2	1	1	2	2	2	2	2	6	2	93	1.5	47.6	2.2	14	2	2	1	1	1	7	1	1	2	2	22	2	2
1052	2011	0	59	74	1	1	1	1	1	2	1	1	2	2	2	2	2	6	2	144	1.5	48.7	3.2	30	1	1	2	2	1	4	2	2	1	112	112	1
1053	2008	2	0	81	1	1	1	1	2	2	2	2	2	2	1	2	2	6	2	138	0.8	98.8	3.1	15	2	2	3	6	1	1	1	1	2	5	15	2	3	1.7	41.4
1054	2008	0	14	54	1	1	2	1	1	1	2	2	2	2	2	2	2	6	2	97	1.8	42.1	2.4	27	1	2	1	1	2	8	2	1	1	46	46	1
1055	2006	9	0	89	1	1	2	1	1	2	2	1	1	2	2	2	2	6	2	2400	2	33.7	2.5	31	1	2	1	2	1	7	1	1	2	25	25	1
1056	2009	0	72	48	1	1	1	2	1	2	2	2	2	2	2	2	2	6	2	160			4.6	30	1	1	1	1	1	3	2	2	1	76	76	1
1058	2008	1	0	77	1	1	1	1	1	2	2	1	2	2	2	2	2	6	2	145	1.2	62.5	5.8	14	2	2	1	1	3	8	1	1	2	9	13	2	2
1060	1999	6	15	18	2	1	1	2	1	2	1	1	2	2	1	2	2	6	2	161	0.8	99.5	4.2	21	1	1	1	1	4	8	2	1	1	35	48	3	3	1.1	68.9
1061	2007	0	1	85	1	1	1	1	2	2	1	2	2	2	2	2	2	6	2	155	0.8	97.8	3.6	30	1	1	1	1	1	7	2	2	1	9	9	1
1062	2012	25	11	82	2	1	1	1	1	2	1	1	1	2	2	2	2	6	2	176	0.8	73.1	4.2	30	1	1	2	3	1	7	2	1	1	217	305	1
1063	2008	0	3	89	2	1	2	1	1	2	2	1	2	2	2	2	2	6	2	100	1.8	26.5	2.9	28	1	1	2	1	1	7	2	2	1	8	10	1
1064	2012	0	4	60	1	1	1	2	2	2	2	2	2	2	1	2	2	6	2	194	1.74	44	3.8	16	1	1	1	1	3	8	2	1	1	6	74	3	3	2.4	29.5
1066	2001	1	16	90	1	1	1	2	2	2	1	1	2	2	2	2	2	6	2	146	1.4	50.7	4.8	21	1	1	2	2	2	8	2	1	1	23	23	1
1067	2011	0	4	55	1	1	1	2	2	1	2	2	2	2	1	2	2	6	2	200	3.3	20.8	4.1	31	1	1	1	1	1	3	2	2	1	4	27	2	1
1069	2012	3	8	83	1	1	1	1	1	2	2	1	2	2	1	2	2	6	2	136	1.76	38.6	3.9	28	1	1	2	2	1	3	2	1	1	29	36	1
1070	2011	0	6	70	1	1	1	2	2	2	2	2	1	2	1	2	2	6	2	177			5.56	30	1	1	1	1	1	7	2	2	1	9	15	1
1071	2012	0	4	59	1	1	1	2	1	2	2	1	2	2	2	2	2	6	2	165	0.8	105.3	3.1	35	1	1	2	3	1	3	2	2	1	8	8	1
1074	2010	17	15	32	2	1	1	2	2	2	2	2	2	2	2	1	2	6	1	120	0.7	103.2	3.9	16	1	1	1	1	1	7	2	1	1	46	125	3	3	1.1	61.3
1075	2011	8	9	61	2	1	1	2	1	2	1	2	2	2	2	2	2	6	2	144	2.8	18.3	3.1	28	1	1	2	3	1	3	2	1	1	36	54	3	3	1.59	34.9
1076	2008	0	8	66	2	1	1	2	2	2	2	2	2	2	1	2	2	6	2	149	0.7	89.1	3.9	19	1	1	1	1	1	7	2	2	1	12	73	2	3	0.9	66.7
1077	2004	17	4	70	2	1	1	2	2	2	2	2	2	2	1	2	2	6	2	133	0.7	88.1	3.9	21	1	1	2	3	1	3	2	1	1	49	108	2	2
1078	2006	1	10	89	2	1	1	1	1	2	2	1	2	2	1	2	2	6	2	177	0.8	71.9	3.3	29	1	1	1	1	1	7	2	1	1	14	29	1
1079	2012	3	14	78	2	1	1	1	1	2	2	1	2	2	1	2	2	6	2	189	0.49	127	4.1	21	1	1	2	2	1	3	2	1	1	25	82	2	3	0.9	64.5
1080	2010	1	0	88	1	1	2	1	1	2	2	2	2	2	2	2	2	6	2	190	2.97	21.1	5.2	14	1	2	1	1	1	7	1	1	2	1	47	2	3	3.2	19.6
1081	2000	1	1	83	1	1	1	1	2	2	2	2	2	2	2	2	2	6	2	103	0.8	98.3	3.3	18	1	1	1	1	1	3	1	1	1	6	31	1
1083	2010	0	2	73	1	1	1	2	2	2	2	2	1	2	2	1	2	6	1	169	0.84	100.9	3.2	34	1	1	1	1	1	7	2	2	1	10	13	1
1086	2006	6	2	89	1	1	1	1	1	2	2	1	2	2	2	2	2	6	2	126	1.6	43.5	4.6	23	1	1	1	1	1	7	2	1	1	14	41	2	2
1087	2010	1	9	69	1	4	1	2	2	2	1	1	2	2	2	2	2	6	2	133	0.8	102	3.2	19	1	1	1	2	1	7	2	1	1	12	70	2	3	1.8	40
1088	2003	7	0	86	1	1	1	1	2	2	1	2	1	2	2	2	2	6	2	170	1.1	67.6	4	23	1	1	1	1	1	1	1	1	2	17	28	2	2
1089	2006	1	4	36	2	1	1	2	2	2	2	2	2	2	2	1	2	6	1	118	0.7	100.8	3.3	22	1	1	1	1	1	3	2	1	1	16	51	3	3	0.8	86.4
1090	2003	9	0	79	2	1	2	1	1	2	2	2	2	2	1	2	2	6	2	121	1.5	35.7	3	19	1	2	1	1	3	8	1	1	2	19	148	2	1
1092	2011	0	4	79	1	1	1	1	1	2	2	1	2	2	2	2	2	6	2	179	1.7	41.6	4.2	22	1	1	1	2	1	7	2	2	1	6	38	2	3	1.26	56.7
1093	2009	0	10	81	2	1	2	1	1	2	2	1	2	2	1	2	2	6	2	190	2	25.5	4.6	29	1	1	1	2	3	8	2	2	1	27	27	1
1094	2007	1	4	87	1	1	1	1	1	2	2	1	2	2	2	2	2	6	2	210	0.9	85	3.3	28	1	1	2	2	1	2	2	1	1	6	10	1
1095	2009	0	8	60	2	1	1	2	2	2	2	2	2	2	2	2	2	6	2	121	0.7	90.9	4.1	32	1	1	1	1	1	7	2	2	1	9	43	1
1096	2004	3	0	39	1	1	1	2	2	1	2	2	2	2	2	2	2	6	2	69	0.9	100	2.8	36	1	1	1	4	1	3	1	1	1	10	10	1
1099	2012	2	7	78	1	1	1	1	1	2	2	2	2	2	1	2	2	6	2	144	0.9	86.9	3.2	28	1	1	1	1	1	3	2	1	1	16	62	2	1
1100	2002	8	38	69	1	1	1	1	2	2	2	2	2	2	2	2	2	6	2	135	0.9	89.1	4.2	26	1	1	1	1	1	3	2	1	1	20	24	1
1102	2005	0	3	49	1	4	2	1	1	2	2	2	2	2	2	2	2	6	2	89	1.2	68.5	3	14	1	2	1	1	1	7	1	1	2	11	43	2	3	1.1	56.2
1110	2010	18	22	78	1	1	2	1	1	2	1	2	1	2	2	2	2	6	2	198	1.4	52.2	4.6	30	1	1	1	2	1	7	2	1	1	57	75	1
1114	2012	2	11	68	1	1	1	2	2	2	2	2	2	2	1	2	2	6	2	126	2.38	28.8	4.6	20	1	1	1	1	1	3	2	1	1	16	117	2	3	1.1	70.9
1115	2004	0	3	75	2	1	1	1	2	2	2	2	1	2	1	2	2	6	2	126	0.9	65	3.6	26	1	1	1	1	1	7	2	2	1	2	20	1
1120	2009	0	3	81	1	1	1	1	1	2	2	1	1	2	2	2	2	6	2	174	1	76.3	4.2	28	1	1	1	2	1	6	2	2	1	14	23	1
1121	2006	1	10	94	1	1	1	1	1	2	2	1	2	2	2	2	2	6	2	199	0.9	83.7	3.9	24	1	1	2	2	1	7	2	2	1	32	46	2	3	2.1	31.5
1122	2007	1	0	92	1	1	2	1	1	2	1	1	2	2	1	2	2	6	2	201	2	33.4	4.5	30	1	1	1	1	3	8	1	1	2	6	6	1
1124	1999	6	2	73	1	1	1	1	1	2	2	2	2	2	2	2	2	6	2	154	1.5	26.9	3	19	1	1	3	6	1	3	2	1	1	18	63	2	3	2.5	27.1
1125	2002	0	7	76	1	1	2	1	1	2	2	2	2	2	2	2	2	6	2	160	2.5	48.8	4	28	1	1	1	1	2	8	2	1	1	20	20	1
1128	2010	5	12	83	1	1	1	2	2	2	2	2	2	2	2	1	2	6	2	102	0.8	98.3	3.6	31	1	1	1	1	1	7	2	1	1	25	30	1
1129	2005	0	3	84	2	1	2	2	2	2	2	2	2	2	1	2	2	6	2	102	2	25.3	3.2	30	1	1	1	1	3	8	2	1	1	24	39	1
1130	2008	20	32	75	2	1	1	1	1	2	2	1	2	2	2	2	2	6	2	102	0.7	86.8	3.1	28	1	1	2	2	2	8	2	1	1	64	64	1
1131	2004	4	0	68	1	1	1	2	2	2	2	1	1	2	2	2	2	6	2	133	0.7	119.4	3.6	15	1	1	1	1	1	7	1	1	2	12	44	3	3	0.6	142.6
1133	1999	0	11	80	2	1	1	2	2	2	2	1	2	2	1	2	2	6	2	122	0.8	73.5	3.1	22	1	1	1	1	1	4	2	2	1	37	37	1
1136	1999	1	34	62	1	1	1	1	1	2	2	2	2	2	2	2	2	6	2	126	1.3	59.5	3.6	21	1	1	1	1	1	3	2	1	1	37	83	1
1138	2007	0	4	76	2	1	1	1	1	2	1	1	2	2	2	2	2	6	2	178	0.9	64.8	2.9	28	1	1	1	1	1	7	2	2	1	7	7	1
1139	2003	21	10	81	1	1	1	1	1	2	2	2	1	2	2	2	2	6	2	170	0.9	86.2	3.2	22	1	1	1	1	1	7	2	1	1	93	116	1
1141	2006	16	4	84	2	1	1	2	2	2	2	2	2	2	2	1	2	6	2	133	0.6	101.4	2.2	28	1	1	1	7	1	6	2	2	1	50	50	1
1143	2001	0	29	73	2	1	1	1	2	2	2	1	2	2	2	2	2	6	2	106	0.7	87.3	4.2	18	1	1	1	2	3	8	2	2	1	43	43	1
1144	2004	39	4	82	2	1	1	1	2	2	1	1	1	2	2	2	2	6	2	250	0.9	63.8	4	21	1	1	1	1	1	1	2	1	1	57	98	2	2
1145	2002	0	5	87	2	2	1	2	2	2	2	1	2	2	2	2	2	6	2	79	0.8	87.4	3.9	23	1	1	1	2	3	8	2	1	1	18	35	1
1146	2008	3	9	76	2	1	1	2	2	2	2	1	2	2	1	2	2	6	2	147	0.7	86.6	3.1	28	1	1	2	2	3	8	1	1	2	20	42	1
1148	2006	5	5	85	1	1	1	1	1	2	1	1	2	2	2	2	2	6	2	300	1.5	47.4	4.8	24	1	1	1	2	1	7	1	1	2	39	43	1
1149	2011	0	2	60	2	1	1	2	1	2	2	2	1	2	1	2	2	6	2	179	0.8	77.9	4.2	33	1	1	1	1	1	7	2	2	1	2	2	1
1152	2007	7	24	73	2	1	1	2	2	2	1	1	1	2	2	2	2	6	2	102	0.6	104.3	3.1	28	1	1	2	2	1	4	2	1	1	64	64	1
1153	2007	1	0	56	1	1	1	2	2	1	2	2	2	1	2	2	2	6	2	229	0.7	124.2	3.9	30	1	1	1	2	1	3	1	1	2	52	52	1
1154	2008	4	0	66	2	1	1	2	2	2	2	2	2	2	1	2	2	6	2	160	0.7	89.1	4	28	1	1	1	1	1	3	1	1	2	10	21	1
1155	2000	1	0	75	1	1	1	1	2	2	2	2	2	2	2	2	2	6	2	145	0.9	42.2	3.7	18	1	1	1	2	1	3	1	1	1	23	23	1
1156	2000	29	2	74	1	1	1	1	2	2	1	2	2	2	2	2	2	6	2	200	1.7	87.6	3.9	20	1	1	1	2	1	3	2	1	1	26	66	2	2
1159	2012	26	18	89	1	1	2	1	1	2	1	1	1	2	1	2	2	6	2	210	2.48	26	4.6	33	1	1	1	2	1	1	2	1	1	198	311	2	3	1.23	60.7
1160	2009	1	0	58	1	1	1	2	2	1	2	2	2	2	1	2	2	6	2	145	0.9	92.3	4.1	20	1	1	1	1	2	8	1	1	2	3	23	2	2
1163	1999	5	5	56	1	2	1	2	1	1	2	2	2	2	2	1	2	6	2	98	0.7	150.3	6	19	1	1	1	1	1	2	2	1	1	43	43	1
1164	2002	0	2	51	1	1	1	2	2	1	2	2	2	2	1	2	2	6	2	200	3	23.6	3.4	20	1	1	1	1	1	3	2	2	1	3	9	1
1166	2008	0	12	71	1	1	1	2	2	2	1	1	2	2	2	2	2	6	2	142	0.7	118.3	3.6	29	1	1	2	7	1	6	2	1	1	11	11	1
1167	2005	26	12	86	1	1	2	1	2	2	2	2	2	2	1	2	2	6	2	170	2.4	27.5	3.7	33	1	1	2	1	3	8	2	1	1	78	78	1
1168	2001	1	26	64	1	1	1	2	2	2	2	2	2	2	1	2	2	6	2	190	0.8	103.6	4.6	21	1	1	1	1	1	7	2	2	1	36	58	1
1170	2011	1	0	83	1	1	2	1	1	2	2	1	2	2	1	2	2	6	2	169	3.58	17.3	5	30	1	1	1	1	3	8	1	1	2	5	5	1
1172	2008	0	7	62	1	1	1	1	1	2	2	1	1	2	2	2	2	6	2	137	0.7	121.7	2.9	21	1	1	2	2	1	6	2	2	1	7	34	2	3	1.9	38.4
1173	2004	15	4	93	1	1	1	2	2	2	1	2	1	2	2	2	2	6	2	178	0.6	133.9	2.7	25	1	1	1	2	1	7	1	1	1	43	70	1
1174	2007	2	6	76	1	1	1	1	1	2	2	1	2	2	2	2	2	6	2	210	0.8	100.1	2.6	22	1	1	2	2	1	6	2	1	1	16	18	2	3	0.7	116.7
1175	2003	1	4	83	2	1	1	1	1	2	1	1	2	2	2	2	2	6	2	94	1.1	50.5	4.6	17	1	1	1	2	1	7	2	1	1	11	50	2	1
1176	2010	0	2	76	1	1	1	1	1	2	1	1	2	2	1	2	2	6	2	177	0.8	100.1	4.2	33	1	1	1	1	1	3	2	2	1	13	21	1
1177	2009	4	0	42	2	1	1	1	2	2	2	2	2	2	2	2	2	6	2	124	1.3	47.8	2.9	16	1	2	1	1	1	1	1	1	2	11	21	2	2
1179	2012	0	3	83	1	1	1	1	1	2	2	1	2	2	2	2	2	6	2	120	0.9	85.8	3.6	30	1	1	1	2	2	8	2	1	1	6	6	1
1181	2009	10	0	79	2	1	1	1	1	2	1	2	2	2	2	2	2	6	2	133	0.8	73.7	4.1	28	1	1	2	7	4	8	2	1	1	25	28	2	1
1182	2007	27	0	86	1	1	1	2	2	2	1	1	2	2	2	2	2	6	2	136	0.6	136	3.1	22	1	1	1	1	1	7	1	1	2	41	244	2	3	1.9	36
1183	2012	5	11	59	1	1	1	2	2	1	2	2	2	2	2	2	2	6	2	136	1.2	66	3.6	26	1	1	1	2	1	3	2	1	1	26	26	1
1184	2011	0	21	71	1	1	1	1	2	2	2	1	2	2	1	2	2	6	2	177	0.8	101.4	3.3	31	1	1	1	4	1	3	2	2	1	27	38	1
1185	2008	12	14	83	1	1	1	1	2	2	2	1	2	2	2	2	2	6	2	50	0.6	137	2.1	28	1	1	1	2	2	8	2	1	1	40	40	1
1186	2012	0	4	85	1	1	1	1	1	2	2	1	2	2	2	2	2	6	2	90			3	31	1	1	1	2	1	4	2	2	1	22	22	1
1187	2009	5	7	65	1	2	1	2	2	1	2	2	2	2	2	2	2	6	2	146	0.7	145.8	1.9	20	1	1	1	2	3	8	1	1	1	19	54	2	2
1188	2009	1	0	59	1	1	2	1	1	2	2	1	2	2	2	2	2	6	2	150	2.5	28.3	4.6	18	1	1	3	6	2	8	1	1	2	10	22	2	2
1190	2011	28	6	97	1	1	2	1	1	2	2	1	1	2	2	2	2	6	2	157	3.4	17.9	5.6	31	1	1	1	1	1	1	1	1	2	91	91	1
1191	2008	1	0	94	1	1	2	1	1	2	2	1	1	2	2	2	2	6	2	160	3	20.8	4.1	19	1	2	1	1	2	8	1	1	2	10	23	2	3	2.2	29.8
1197	2004	0	2	90	1	1	1	1	2	2	2	1	2	2	2	2	2	6	2	149	0.8	96.7	3.6	32	1	1	1	1	1	7	2	2	1	3	3	1
1199	2010	0	2	38	1	1	1	2	2	1	2	2	2	2	2	2	2	6	2	42	0.64	160.5	3.2	30	1	1	1	1	1	3	2	2	1	2	2	1
1200	2012	1	10	72	1	1	1	2	1	2	1	1	2	2	2	1	2	6	1	134	0.8	101.2	3.3	29	1	1	1	1	1	7	2	1	1	87	108	1
1201	2004	0	10	60	1	1	1	1	2	2	2	2	2	2	2	2	2	6	2	177	0.8	105	4.6	19	1	1	1	1	4	8	2	2	1	14	16	2	3	2.1	34.5
1202	2009	1	12	18	1	1	1	2	2	2	2	2	2	2	2	2	2	6	2	160			2.2	24	1	1	1	1	1	6	1	1	1	22	91	2	3	0.9	117
1206	2012	4	15	75	1	1	1	2	1	2	1	1	2	2	1	2	2	6	2	136			6.94	27	1	1	1	1	3	8	2	1	1	18	62	2	1
1207	2012	0	5	57	1	1	1	2	2	1	2	2	2	2	2	2	2	6	2	160	1.1	73.5	3.4	14	1	1	1	1	1	2	2	2	1	10	60	2	2
1208	2004	30	11	71	1	1	1	1	2	2	1	2	2	2	2	1	2	6	2	101	0.7	118.3	3.8	28	1	1	1	1	1	7	2	1	1	63	63	1
1209	2006	0	3	73	1	1	1	2	2	2	2	2	2	2	2	1	2	6	1	154	0.7	117.7	3.1	33	1	1	2	9	1	7	2	2	1	4	21	1
1210	2012	1	34	85	1	1	1	1	1	2	2	1	2	2	2	2	2	6	2	149	1.98	34	3.2	29	1	1	1	1	1	2	2	1	1	37	37	1
1212	2009	0	5	71	1	1	2	1	1	2	2	1	1	2	1	2	2	6	2	201	2.5	27.2	4.8	29	1	1	1	2	2	8	2	2	1	31	31	1
1214	2003	1	12	56	1	1	1	1	2	2	2	2	2	2	2	2	2	6	2	216	1.5	51.5	3.6	20	1	1	1	1	1	3	2	1	1	20	26	1
1215	2002	1	0	79	1	1	1	2	2	2	2	2	2	2	1	2	2	6	2	117	1.5	48.1	7.3	10	2	2	2	9	2	8	1	1	2	6	28	3	3	2.8	23.4
1216	2010	0	7	60	1	1	1	2	2	2	2	2	2	2	2	1	2	6	1	200	1	81.1	4.1	28	1	1	2	9	1	7	2	2	1	6	55	1
1217	2006	7	9	61	1	1	1	2	2	2	1	1	2	2	1	2	2	6	2	149	0.7	122.1	3.6	25	1	1	1	1	1	7	2	2	1	20	20	1
1218	2004	5	0	78	2	1	2	1	2	2	2	2	2	2	2	2	2	6	2	132	1.3	42.2	3.8	34	1	1	1	2	1	1	1	1	1	12	12	1
1219	2010	0	5	79	2	1	1	2	2	2	1	2	2	2	1	2	2	6	2	106	0.48	126.7	3.3	36	1	1	1	1	1	7	2	2	1	4	21	1
1221	2005	22	10	78	2	1	1	1	2	2	1	2	1	2	2	2	2	6	2	102	0.7	86.2	3.6	19	1	1	2	7	1	2	1	1	1	28	214	3	3	1.8	29
1225	2004	4	0	51	2	1	2	2	2	2	2	2	2	2	2	1	2	6	1	130	0.8	80.5	3.9	17	1	1	1	1	3	8	1	1	2	3	24	2	3	1.7	33.7
1226	2005	13	0	51	2	1	2	2	2	2	2	2	2	2	2	1	2	6	1	110	1.7	33.7	2.4	18	1	1	1	1	3	8	1	1	2	2	63	2	3	1.6	36.2
1227	2005	0	5	52	2	1	2	2	2	2	2	2	2	2	2	1	2	6	1	120	1.9	29.6	3.1	31	1	1	1	1	3	8	1	1	2	29	9	1
1228	2011	0	9	24	1	1	1	2	2	2	2	2	2	2	2	1	2	6	1	170	0.7	147.5	3.6	30	1	1	1	1	1	7	2	2	1	29	29	1
1229	2008	4	21	85	1	1	1	1	1	2	2	1	2	2	2	2	2	6	2	133	0.8	97.8	7	26	1	1	1	1	1	3	2	1	1	48	68	1
1230	2004	0	25	91	1	1	1	1	2	2	2	1	2	2	2	2	2	6	2	122	0.9	84.2	4.1	21	1	1	1	2	1	3	2	1	1	47	48	1
1231	2007	9	0	80	1	1	1	1	1	2	2	1	2	2	2	2	2	6	2	200	0.9	86.4	2.9	18	2	2	1	2	2	8	1	1	2	8	37	2	2
1232	2000	5	2	71	1	1	2	2	1	2	1	1	1	2	2	2	2	6	2	184	7.5	7.7	9.6	20	1	1	1	2	1	7	2	1	1	3	13	2	2
1235	2004	0	4	62	1	1	1	1	2	2	2	1	2	2	2	2	2	6	2	99	0.9	91	3.8	21	1	1	2	2	2	8	2	1	1	28	91	3	3	1.1	72.2
1236	2006	1	20	78	1	1	1	1	1	2	2	1	2	2	2	2	2	6	2	104	1.3	56.8	2.9	28	1	1	2	7	1	2	1	1	1	4	14	1
1237	2006	5	0	83	1	1	2	1	1	2	2	1	2	2	2	2	2	6	2	149	2.1	32.3	3.1	19	1	1	1	2	3	8	1	1	2	5	128	2	2
1238	2005	4	0	79	2	1	2	1	1	1	2	2	1	2	2	2	2	6	2	91	2.1	24.2	3.5	28	1	2	1	1	3	8	1	1	2	7	39	1
1239	1999	16	0	67	2	1	2	2	2	2	2	2	2	2	1	2	2	6	2	101	2.5	20.5	3.3	22	1	1	1	1	2	8	1	1	2	5	51	2	2
1240	1999	4	0	67	2	1	2	2	1	2	2	2	2	2	2	2	2	6	2	79	2	26.5	5.2	21	1	1	1	1	2	8	1	1	2	69	69	1
1241	2004	3	0	60	2	1	1	1	2	2	2	2	2	2	2	2	2	6	2	140	1	60.2	3.8	12	2	2	1	1	1	7	1	1	2	7	39	3	3	1.3	44.5
1242	2009	0	8	52	2	1	1	2	1	2	1	1	2	2	2	2	2	6	2	144	0.9	70	2.9	17	1	1	1	2	1	6	2	1	1	10	13	2	3	1.2	50.2
1244	2007	11	0	75	1	1	1	1	1	2	2	1	2	2	2	2	2	6	2	200	1.1	69.5	4.2	13	1	1	1	1	1	6	1	1	2	13	22	2	3	1.3	57.3
1245	2008	10	0	75	1	1	2	1	1	2	2	1	2	2	2	2	2	6	2	170	4.5	13.7	6.6	22	1	1	1	1	1	7	1	1	2	13	94	2	2
1248	2012	3	4	40	1	1	1	2	1	2	2	2	2	2	2	2	2	6	2	78	1.4	59.8	3.6	16	1	1	1	1	6	8	2	1	1	10	97	2	3	1.3	65.1
1251	2003	0	9	82	1	1	1	2	1	2	2	2	2	2	1	2	2	6	2	195	1.5	47.7	3.9	21	1	1	2	7	4	8	2	2	1	27	48	3	3	1.8	38.6
1254	2010	14	19	30	1	1	1	2	2	2	2	2	2	2	2	1	2	6	1	136	0.7	141	5.2	30	1	1	1	1	1	7	2	1	1	38	81	1
1255	2006	0	7	59	1	1	1	1	1	2	2	2	2	2	2	2	2	6	2	120	1.5	51	2.2	18	1	1	1	3	1	3	2	2	1	17	19	3	3	0.9	91.9
1256	2000	15	1	52	1	1	1	2	2	2	2	2	2	1	2	2	2	6	2	146	1.1	74.8	4.7	18	1	1	1	1	1	6	1	1	1	32	32	1
1258	2012	6	0	52	1	1	1	2	1	2	2	2	2	2	2	1	2	6	1	44	1.6	48.6	3.4	18	2	2	1	1	1	7	1	1	2	10	39	2	2
1260	2004	14	14	76	1	1	1	1	2	2	2	1	2	2	2	2	2	6	2	129	0.9	87.3	3.2	31	1	1	1	2	2	8	2	1	1	30	30	1
1261	1999	11	4	54	1	1	1	1	1	2	2	2	2	2	2	2	2	6	2	89	0.9	93.6	4.3	21	1	1	1	1	1	3	2	1	1	14	14	1
1262	2012	0	3	78	1	1	1	1	1	2	2	1	2	2	2	2	2	6	2	121	1.2	62.3	4.4	31	1	1	1	2	4	1	2	2	1	6	6	1
1264	2009	0	13	85	1	1	1	1	1	2	2	1	2	2	1	2	2	6	2	150	1	75.6	3	29	1	1	1	2	1	1	2	2	1	15	15	1
1265	2010	0	21	55	1	1	1	2	2	1	2	2	2	2	2	1	2	6	1	97	0.8	106.8	3.1	28	1	1	3	6	1	7	2	2	1	97	104	1
1266	2010	1	0	64	1	1	1	2	2	1	2	2	2	2	2	2	2	6	2	121	2	36	4.6	18	2	2	1	1	1	3	1	1	2	1	16	2	2
1269	2008	0	1	75	1	1	1	1	1	2	1	1	2	2	1	2	2	6	2	190	0.8	100.3	3	30	1	1	1	2	1	7	2	2	1	17	32	1
1270	2004	4	11	80	1	1	1	1	2	2	2	2	2	2	2	2	2	6	2	131	1.1	68.6	4.2	18	1	1	1	2	4	8	2	1	1	24	55	3	3	1.9	36.5
1271	2012	2	3	71	1	1	1	1	1	2	2	1	2	2	2	2	2	6	2	106	0.9	88.6	4.1	22	1	1	1	2	1	7	2	1	1	10	51	2	3	1.4	53.2
1272	2006	2	4	87	1	1	1	1	1	2	2	2	1	2	2	2	2	6	2	188	1.6	43.7	4.9	22	1	1	1	1	1	1	2	1	1	9	38	2	3	2.1	32
1273	2003	0	6	87	1	1	1	2	2	2	2	1	2	2	2	2	2	6	2	100	2.5	26.1	4.2	22	1	1	1	2	1	4	2	2	1	6	14	1
1274	2011	0	3	31	1	1	1	2	2	2	2	2	2	2	2	1	2	6	1	107	0.7	140	3.4	32	1	1	1	1	1	7	2	2	1	10	131	1
1276	2010	0	5	76	1	1	1	2	2	2	2	2	2	2	1	2	2	6	2	189	1.67	41.9	4.9	35	1	1	1	1	1	7	2	2	1	15	18	1
1277	2002	1	0	37	1	1	1	2	2	2	2	2	2	2	2	1	2	6	1	221	2.5	31.1	9	15	2	2	2	9	3	8	1	1	2	3	31	2	2
1278	2005	0	7	47	1	1	1	2	1	2	2	2	2	2	2	2	2	6	2	190	1	85.3	2.6	19	1	1	1	1	1	3	2	1	1	20	58	3	3	1.1	76.4
1280	2009	22	18	27	1	1	1	2	2	2	2	2	2	2	2	2	2	6	2	145	0.7	144	2.9	21	1	1	1	1	4	8	2	1	1	31	79	2	3	1.6	55.5
1281	2007	1	5	85	1	1	1	1	1	2	2	1	2	2	2	2	2	6	2	174	1	75.6	6.1	17	1	1	1	2	1	1	2	1	1	17	102	2	3	1.6	44
1282	2006	2	0	79	1	1	2	1	1	2	1	1	2	2	2	2	2	6	2	99	2.2	30.9	4.9	14	2	1	1	2	1	3	1	1	2	7	15	2	2
1283	2003	6	0	88	1	1	2	1	2	2	1	1	2	2	2	2	2	6	2	116	1.4	50.9	3.3	17	1	2	1	2	1	7	1	1	2	377	26	1
1284	2006	3	0	88	1	1	2	1	2	2	2	2	2	2	2	2	2	6	2	140	1.8	38.1	4.3	20	1	1	1	2	1	1	1	1	2	10	36	2	2
1285	2005	3	7	86	1	1	1	1	2	2	2	2	2	2	2	2	2	6	2	136	1.8	38.3	4.6	19	1	1	1	1	1	3	1	1	1	9	26	2	3	2.6	25
1287	2007	0	3	51	1	1	1	2	1	2	2	1	2	2	2	2	2	6	2	146	1.6	48.8	2.6	28	1	1	1	2	2	8	2	2	1	5	5	1
1288	2008	0	8	50	1	1	1	1	1	2	2	2	2	2	2	2	2	6	2	155	0.7	127.1	2.9	22	1	1	2	7	1	2	2	2	1	8	36	2	3	2.2	33.9
1289	2001	6	13	77	2	1	1	2	2	2	1	1	1	2	1	2	2	6	2	239	0.9	64.6	4.1	20	1	1	1	2	1	7	2	1	1	161	208	1
1290	2012	4	8	55	2	4	1	1	1	2	1	1	2	2	2	2	2	6	2	188	0.6	110.5	3.1	32	1	1	1	2	1	7	2	1	1	12	64	1
1291	2008	0	16	87	2	1	1	2	2	2	1	1	2	2	2	2	2	6	2	192	0.7	84.3	3	27	1	1	1	1	1	7	2	2	1	30	1113	1
1292	2009	0	16	54	2	1	1	2	2	2	2	2	2	2	2	1	2	6	1	122	0.7	92.8	4.1	22	1	1	1	1	1	7	2	2	1	103	119	2	3	1.3	45.4
1293	2006	0	28	66	2	1	1	2	1	2	2	1	1	2	2	2	2	6	2	190	0.9	66.7	4	30	1	1	1	1	1	1	2	1	1	36	36	1
1294	2007	1	45	74	2	1	2	1	1	2	2	2	1	2	2	2	2	6	2	33	1.5	36.1	2.9	28	1	1	3	3	1	3	2	1	1	70	70	1
1296	2010	0	15	75	2	1	1	1	2	2	1	1	2	2	1	2	2	6	2	122	1.54	36	3.9	32	1	1	1	1	1	3	2	2	1	17	35	1
1304	2012	19	22	77	1	1	1	1	1	2	1	2	2	2	2	2	2	6	2	114	0.5	171.7	3.1	22	1	1	1	1	1	7	2	1	1	80	133	2	3	1.5	48.3
1305	2012	0	5	78	1	1	1	1	1	2	1	2	2	2	2	2	2	6	2	136	1.2	62.3	3.4	26	1	1	1	2	1	7	2	1	1	11	11	1
1306	2012	0	21	78	1	1	1	1	1	2	2	1	2	2	2	2	2	6	2	138	0.9	86.9	2.9	32	1	1	1	2	2	8	2	2	1	23	39	1
1307	2011	0	5	70	1	1	1	1	1	2	2	1	2	2	2	2	2	6	2	107	0.93	88.8	3.4	31	1	1	1	2	1	7	2	2	1	34	49	1
1308	2008	5	5	85	1	1	2	1	1	2	2	1	2	2	2	2	2	6	2	125	2.8	23	3.9	28	1	1	2	7	4	8	2	1	1	7	7	1
1310	2008	1	0	62	1	1	1	2	2	2	2	2	2	2	2	1	2	6	1	239	0.7	121.7	2.1	30	1	1	1	1	1	7	1	1	2	10	38	1
1311	2006	5	0	91	2	1	2	1	1	2	2	1	2	2	2	2	2	6	2	210	1.7	30	3.7	17	1	1	1	2	2	8	1	1	2	11	25	2	3	0.6	134.4
1313	2006	0	3	78	2	1	1	1	1	2	2	2	1	2	1	2	2	6	2	260	0.7	86.2	2.6	19	1	1	1	1	1	3	2	2	1	19	26	2	3	1.2	46.3
1314	2010	3	6	94	2	1	2	1	1	2	1	1	1	2	2	2	2	6	2	177	1.48	34.4	3.8	33	1	1	1	2	1	7	1	1	1	11	88	1
1315	2009	1	1	54	2	1	1	2	2	1	2	2	2	2	2	2	2	6	2	170			3.5	30	1	1	1	2	1	3	2	1	1	4	4	1
1316	2004	1	0	75	1	1	1	2	2	2	2	2	2	2	1	2	2	6	2	101	0.7	117	3.6	31	1	1	1	1	1	1	1	1	2	1	1	1
1317	2008	0	5	83	1	4	1	2	2	2	2	2	2	2	1	2	2	6	2	100	0.7	114.7	2.9	27	1	1	1	1	6	8	2	2	1	5	5	1
1318	2007	0	3	75	1	1	1	1	2	2	2	1	2	2	2	2	2	6	2	145	0.8	100.3	4	20	1	1	1	2	2	8	2	2	1	8	11	2	3	1.6	45.1
1319	2011	14	6	51	1	1	1	1	1	2	1	1	2	2	2	2	2	6	2	180	2.45	29.1	4.9	22	1	1	1	2	1	7	2	1	1	24	69	2	2
1320	2012	1	0	80	1	1	2	1	1	2	1	1	2	2	2	2	2	6	2	188	2.4	27.9	4.9	21	2	2	1	2	2	8	1	1	2	1	46	2	3	2.2	30.8
1321	2012	0	3	51	1	1	1	1	1	2	2	1	2	2	2	2	2	6	2	139			2.9	33	1	1	1	2	2	8	2	2	1	2	2	1
1322	2010	4	8	60	1	1	1	2	2	2	2	2	2	2	2	1	2	6	1	136	1.14	72.7	4.1	21	1	1	1	1	1	7	2	1	1	164	261	2	2
1323	2004	3	0	70	1	1	2	1	2	2	2	1	2	2	2	2	2	6	2	83	1.1	70.5	3	14	1	2	1	2	2	8	1	1	2	15	52	2	2
1324	2004	5	0	70	1	1	2	1	2	2	2	1	2	2	2	2	2	6	2	101	1.1	70.5	2.6	16	1	2	1	2	3	8	1	1	2	4	20	2	2
1325	2008	0	1	69	1	1	1	1	1	2	2	2	2	2	1	2	2	6	2	136	0.8	102	2.9	28	1	1	1	1	3	8	2	2	1	9	9	1
1326	2007	0	19	44	2	1	1	2	2	2	2	2	2	2	2	1	2	6	1	32	0.7	96.8	3	25	1	1	1	1	1	7	2	2	1	19	29	1
1327	2011	3	0	26	2	1	1	2	2	2	2	2	2	2	2	2	2	6	2	101			6.52	25	1	1	3	3	1	3	1	1	2	6	13	2	3	0.9	80.6
1328	2008	4	10	48	2	1	1	1	2	2	2	2	1	2	2	2	2	6	2	126	0.7	95.1	3.3	21	1	1	1	1	1	7	2	1	1	20	25	2	3	0.8	98.6
1329	2009	2	0	75	1	1	1	1	1	2	1	1	2	2	1	2	2	6	2	145	1.4	52.6	4.6	28	1	1	1	2	2	8	2	1	1	110	358	2	1
1330	2003	2	0	67	2	1	1	2	2	2	1	2	2	2	2	2	2	6	2	212	1.1	52.7	5.3	20	1	1	1	1	1	7	1	1	1	6	17	3	3	1.1	52.7
1331	2006	9	10	81	2	1	1	1	1	2	1	1	2	2	2	2	2	6	2	160	0.7	85.5	3.6	29	1	1	3	3	1	3	2	1	1	70	130	2	2
1332	2000	0	5	42	1	1	1	2	2	2	1	1	2	2	2	2	2	6	2	109	1	87.2	4.9	18	1	1	3	6	1	3	2	2	1	19	19	1
1333	2007	0	4	86	2	1	1	1	1	2	2	1	2	2	2	2	2	6	2	164	1	56	4	22	1	1	2	7	1	1	2	2	1	11	72	2	3	0.9	63.2
1334	2011	1	4	91	2	1	1	1	1	2	1	1	2	2	2	2	2	6	2	105	1.4	37.5	3.3	28	1	1	1	2	1	7	2	1	1	360	501	2	1
1335	2009	16	4	77	1	1	1	1	1	2	1	1	1	2	2	2	2	6	2	236	1	77.1	4.8	27	1	1	1	2	1	7	2	1	1	60	165	2	1
1336	2009	0	1	78	1	1	1	2	2	2	1	1	2	2	1	2	2	6	2	175	0.9	86.9	4	29	1	1	2	3	1	3	2	2	1	5	5	1
1338	2005	3	0	95	1	1	1	1	1	2	1	1	1	2	2	2	2	6	2	250	1.1	66.2	6.1	36	1	1	1	1	1	7	2	1	1	4	42	1
1343	2011	0	3	83	1	1	1	1	1	2	1	1	2	2	2	2	2	6	2	89	0.7	114.7	4	19	1	1	1	2	1	7	2	2	1	7	16	2	3	1.4	51.5
1344	2012	0	4	72	1	1	1	1	1	2	1	2	1	2	2	2	2	6	2	108			2.31	31	1	1	1	2	1	7	2	2	1	7	17	1
1346	2004	6	0	76	2	1	2	1	2	2	2	2	1	2	2	2	2	6	2	200	2	25.8	4	16	1	1	1	1	1	1	1	1	2	7	66	2	2
1347	2011	2	0	81	2	1	2	1	1	2	2	1	2	2	2	2	2	6	2	202	3.2	14.8	5	19	1	2	2	1	2	8	1	1	2	7	18	2	3	2.1	24.1
1348	2012	2	4	82	2	1	2	1	1	2	2	1	2	2	2	2	2	6	2	178	3.2	14.8	4	14	2	2	1	1	2	8	2	1	1	5	70	2	3	1.8	21
1352	2007	1	0	72	1	1	1	2	2	1	2	2	2	2	2	2	2	6	2	137	2	35.1	4.5	30	1	1	1	1	1	3	2	2	1	1	2	1
1353	2005	0	7	70	1	1	1	2	2	1	2	2	2	2	1	2	2	6	2	103	2	35.3	4	18	1	1	1	1	1	3	2	2	1	8	36	2	3	2.6	26.1
1355	2008	0	2	48	1	1	1	1	1	2	2	1	2	2	1	2	2	6	2	177	0.8	109.8	3.1	20	1	1	1	1	3	8	2	2	1	12	20	2	3	0.9	95.9
1356	2001	22	1	75	1	1	1	2	2	2	2	2	1	2	2	2	2	6	2	265	0.7	117	6.2	21	1	1	1	2	1	7	1	1	2	47	142	2	1
1357	2009	9	4	63	1	1	1	2	2	2	2	2	2	2	2	1	2	6	2	133	0.7	121.3	4.1	19	1	1	1	1	1	7	1	1	1	8	90	2	3	1.1	72
1358	2004	12	0	63	1	1	1	1	2	2	2	1	2	2	2	2	2	6	2	124	0.9	90.7	4.2	17	1	1	1	2	4	8	1	1	2	48	58	2	2
1359	2012	1	14	46	1	1	1	2	2	2	2	2	2	2	2	1	2	6	1	136	0.7	129.2	4.2	21	1	1	1	1	1	7	2	2	1	21	21	1
1360	2004	0	2	69	1	1	1	2	2	1	2	2	2	2	2	2	2	6	2	198	0.7	119	2.9	29	1	1	1	5	3	8	2	2	1	4	4	1
1361	2003	0	3	64	1	3	1	2	2	2	2	2	2	2	1	2	2	6	2	121	0.8	103.6	4.9	23	1	1	1	1	1	1	2	2	1	1	11	1
1363	2002	2	0	38	2	1	1	2	2	2	2	2	2	2	2	2	2	6	2	135	0.6	119.1	1.1	14	2	1	1	5	3	8	1	1	2	2	2	3	3	1	66.1
1364	2011	0	3	61	1	4	1	2	1	2	2	2	1	2	2	2	2	6	2	137	0.8	104.6	3.6	30	1	1	1	2	1	7	2	2	1	1	1	1
1365	2005	12	24	63	1	4	1	2	2	2	2	2	2	2	1	2	2	6	2	102	0.9	90.7	1.8	31	1	1	1	4	1	3	2	1	1	79	79	1
1370	2012	4	18	74	1	1	1	1	1	2	2	2	2	2	2	1	2	6	2	213			3.23	22	1	1	1	2	1	4	2	1	1	40	110	3	3	1.2	63
1371	2004	0	2	81	1	1	1	1	2	2	2	2	2	2	1	2	2	6	2	189	0.9	86.2	4.6	34	1	1	1	1	1	3	2	2	1	4	12	1
1372	2007	0	2	81	1	1	1	2	1	2	2	1	1	2	2	2	2	6	2	106	0.9	86.2	2.9	30	1	1	1	1	1	7	2	1	1	14	14	1
1373	2011	2	0	85	1	1	2	1	1	2	1	2	2	2	2	2	2	6	2	150	2.25	28.9	4.7	29	1	2	1	2	1	1	2	1	2	5	8	2	1
1375	2009	0	2	46	2	1	1	2	2	2	2	2	2	2	2	1	2	6	1	174	0.6	114.6	3.9	28	1	1	1	1	1	7	2	2	1	37	37	1
1376	2011	0	3	57	1	1	1	2	2	1	2	2	2	2	2	2	2	6	2	177	0.81	106.1	3.2	33	1	1	1	4	1	3	2	2	1	3	3	1
1377	2006	2	7	83	2	1	1	1	1	2	2	1	2	2	2	2	2	6	2	200	0.7	85.9	3.3	25	1	1	1	2	1	1	2	1	1	16	27	1
1378	2006	0	11	68	2	1	1	2	2	2	2	2	2	2	2	1	2	6	1	102	0.7	88.6	3.3	28	1	1	1	1	1	7	2	2	1	23	27	1
1379	2011	0	3	27	2	1	1	2	2	1	2	2	2	2	1	2	2	6	2	132	0.7	106.9	3.6	33	1	1	1	4	1	3	2	2	1	5	5	1
1382	2011	2	0	76	2	1	1	1	2	2	2	2	2	2	1	2	2	6	2	126	0.6	103.5	3.1	31	1	1	2	3	1	3	1	1	2	5	19	1
1383	2004	2	0	75	2	1	1	1	1	2	1	2	2	2	1	2	2	6	2	187	1.2	46.6	5.3	14	1	2	1	2	1	1	1	1	2	1	74	2	3	2.9	16.8
1386	2008	5	0	84	2	1	1	1	1	2	2	2	1	2	2	2	2	6	2	174	0.9	63.5	4.1	28	1	1	1	1	1	7	1	1	2	13	40	1
1388	2005	5	0	73	1	4	2	1	2	2	2	2	2	2	2	2	2	6	2	170	1.5	48.8	5	14	2	1	1	1	1	1	1	1	2	5	83	2	2
1391	2009	2	13	30	2	1	1	2	1	1	2	2	2	2	2	2	2	6	2	120	0.7	104.6	3.9	22	1	1	1	1	1	3	2	1	1	20	35	2	3	1.1	62.1
1394	2004	3	0	69	1	1	2	1	1	2	2	1	2	2	2	2	2	6	2	120	2	35.4	4.1	14	2	2	1	1	1	1	1	1	2	5	41	2	2
1395	2012	0	4	62	2	1	1	2	2	2	2	2	2	2	1	2	2	6	2	111	0.8	77.4	3.1	18	1	1	1	1	1	2	2	2	1	4	15	3	3	1	59.8
1396	2012	0	15	90	1	1	1	1	1	2	2	1	2	2	1	2	2	6	2	200	1.2	60.6	3.4	26	1	1	2	3	1	3	2	1	1	25	30	1
1398	2008	8	14	72	1	4	1	2	2	2	2	1	2	2	1	2	2	6	2	89	0.7	118	2.5	28	1	1	2	9	3	8	2	1	1	32	32	1
1399	2001	0	3	68	1	4	1	1	2	1	2	2	2	2	2	2	2	6	2	198	0.9	89.3	4.3	22	1	1	1	4	1	3	1	1	1	1	61	1
1401	2007	7	50	64	1	1	1	1	1	2	2	1	2	2	2	1	2	6	2	198	0.7	120.9	3.6	29	1	1	1	1	3	8	2	1	1	81	81	1
1402	2008	0	5	30	2	1	1	2	2	2	2	2	2	2	2	1	2	6	1	174	0.6	125	4	17	1	1	1	1	1	7	2	1	1	6	15	2	3	1	69.3
1405	2012	3	0	55	2	1	1	2	2	1	2	2	2	2	2	2	2	6	2	119			5.2	25	1	1	1	1	1	3	1	1	2	4	14	2	2
1407	2010	10	17	54	2	1	1	2	2	2	2	2	2	2	2	1	2	6	1	77	1.29	45.4	4.6	29	1	1	1	1	3	8	2	1	1	59	65	1
1408	2004	0	4	61	2	1	1	2	2	2	2	1	2	2	2	2	2	6	2	152	0.9	67.8	3.6	35	1	1	1	2	2	8	2	2	1	5	5	1
1411	2006	2	12	23	1	1	2	2	2	2	2	2	2	2	1	2	2	6	2	240	3	27.7	3.2	25	1	2	1	1	1	7	1	1	2	41	151	1
1412	2011	2	0	86	2	1	1	2	1	2	2	2	2	2	1	2	2	6	2	127	1.04	56	3.6	22	2	2	1	1	3	8	1	1	2	5	56	2	3	1.1	50.1
1413	2008	5	2	80	2	1	2	1	1	2	2	2	2	2	2	2	2	6	2	97	1.7	30.8	3.6	24	2	1	1	1	1	7	1	1	2	41	41	1
1414	2002	5	13	50	1	3	1	2	1	2	2	2	2	2	2	2	2	6	2	153	2	37.8	5.1	21	1	1	1	1	6	8	2	1	1	40	40	3	3	4.1	16.5
1415	2002	0	3	66	1	4	2	2	2	2	2	2	2	2	2	1	2	6	2	200	2	35.8	4.5	24	1	1	1	1	3	8	2	2	1	1	20	1
1416	2010	0	1	87	1	1	1	1	1	2	2	1	2	2	2	2	2	6	2	177	1.8	38.2	5.1	32	1	1	1	2	1	7	2	2	1	5	5	1
1417	2007	1	0	72	2	1	1	1	2	2	2	2	2	2	2	2	2	6	2	190			15	10	2	2	1	1	1	1	1	1	2	2	17	3	3	2	26.1
1418	2006	0	2	64	1	1	2	1	1	2	2	1	2	2	2	2	2	6	2	109	2	16.2	3.6	18	1	1	2	9	1	4	2	2	1	2	20	1
1419	2005	5	0	63	1	1	2	1	1	2	2	1	2	2	2	2	2	6	2	97	2	36	3.1	19	1	2	1	2	1	7	1	1	2	1	10	2	3	3	21.8
1420	2005	1	0	63	1	1	2	1	1	2	2	1	2	2	2	2	2	6	2	188	2	36.1	9.9	14	1	2	1	2	2	8	1	1	2	1	25	2	3	2	36.1
1429	2010	0	4	45	1	1	1	2	2	1	2	2	2	2	2	2	2	6	2	136	0.7	129.8	4.2	32	1	1	1	1	1	3	2	2	1	4	4	1
1430	2010	0	1	62	2	1	1	2	2	1	2	2	2	2	2	2	2	6	2	106	0.7	90.3	3.2	33	1	1	1	1	1	3	2	2	1	2	2	1
1431	2010	0	3	50	1	4	1	2	2	1	2	2	2	2	2	2	2	6	2	102	0.81	108.9	3.1	37	1	1	1	1	4	8	2	2	1	2	2	1
1432	2000	0	1	59	2	1	1	1	2	2	2	2	2	2	2	2	2	6	2	280	1.1	54.1	3.9	17	1	1	1	1	1	1	2	2	1	13	13	1
1439	2012	8	0	45	2	1	1	2	2	1	2	2	2	2	2	2	2	6	2	79	0.8	82.6	2.9	26	1	1	1	1	1	7	2	1	1	27	27	1
1441	2012	5	5	77	1	1	1	1	1	2	2	1	2	2	2	2	2	6	2	147	1.4	52.3	4.1	26	1	1	2	7	1	7	2	1	1	13	77	3	1
1448	2009	6	13	71	2	1	1	2	1	2	2	2	2	2	1	2	2	6	2	174	1.1	52.1	3.8	26	1	1	2	9	1	1	1	1	1	80	80	1
1450	2006	12	13	77	1	1	1	2	2	2	1	1	2	2	2	2	2	6	2	130	0.7	116.4	2.4	26	1	1	1	2	1	7	2	1	1	42	42	1
1452	2008	6	15	68	1	1	1	1	1	1	2	2	2	2	2	2	2	6	2	230	0.9	89.3	3.8	29	1	1	2	7	3	8	2	1	1	30	50	1
1453	2011	0	5	62	1	1	1	2	2	1	2	2	2	2	2	2	2	6	2	177	0.8	104.3	3.1	35	1	1	1	1	2	8	2	2	1	14	14	1
1454	2010	5	10	85	1	1	1	1	1	2	2	1	2	2	2	2	2	6	2	147	0.8	97.8	3.9	19	1	1	1	1	1	1	2	1	1	22	82	2	2
1456	2003	0	18	79	2	1	1	2	1	2	1	2	2	2	2	2	2	6	2	103	1.8	27.1	3.9	20	1	1	2	3	1	3	2	1	1	18	31	1
1459	2003	10	0	84	2	1	1	1	1	2	2	2	1	2	2	2	2	6	2	83	0.9	63.5	2.1	22	1	1	1	1	1	1	1	1	1	13	73	2	3	1.1	50.4
1461	2006	3	0	67	1	1	2	1	1	2	1	1	2	2	2	2	2	6	2	126	2.5	27.6	4.9	29	1	2	1	2	1	7	1	1	2	2	6	1
1463	2007	1	30	64	1	1	1	2	2	2	1	1	2	2	1	2	2	6	2	178	0.9	90.4	4.5	29	1	1	1	1	1	3	2	1	1	33	33	1
1464	2012	0	3	81	2	1	1	1	2	2	2	2	2	2	1	2	2	6	2	136	1.2	45.9	3.4	20	1	1	1	1	1	1	2	2	1	5	31	2	3	1.3	41.9
1465	2011	4	2	59	1	1	1	2	2	1	2	2	2	2	2	2	2	6	2	31	0.7	122.9	2.4	31	1	1	1	1	1	3	1	1	1	9	9	1
1466	2004	5	5	74	2	1	1	1	1	1	2	2	1	2	2	2	2	6	2	79	0.9	65.2	3.6	22	1	1	1	4	1	3	2	2	1	1	16	1
1467	2011	0	3	83	1	1	2	1	1	2	1	2	1	2	2	2	2	6	2	179	2.24	30.6	4.6	33	1	1	1	2	2	8	2	2	1	9	40	1
1468	2003	0	5	81	1	1	1	1	2	2	2	1	2	2	2	2	2	6	2	190	1.1	68.4	4.9	20	1	1	1	1	1	3	2	2	1	4	4	1
1469	2008	2	4	77	1	1	1	1	1	1	2	2	2	2	1	2	2	6	2	123	1.2	62.5	2.1	28	1	2	1	1	1	1	1	1	1	5	19	1
1472	2005	0	4	25	1	1	1	2	2	2	2	2	2	2	2	1	2	6	1	201	0.7	146.3	3.9	31	1	1	1	1	1	7	2	2	1	3	14	1
1473	2000	0	1	42	1	1	2	1	2	2	1	1	2	2	2	1	2	6	2	198	2.2	35.1	5.9	21	1	1	1	1	1	1	2	2	1	2	6	2	2
1474	2003	7	0	45	1	1	2	1	2	2	1	1	2	2	2	1	2	6	2	136	4	17.4	5.5	15	1	2	3	3	1	3	1	1	2	8	8	1
1475	2005	5	0	69	2	1	2	1	2	2	2	1	2	2	1	2	2	6	2	119	1	58.5	3.9	17	1	1	1	1	1	3	1	1	2	1	32	2	2
1476	2005	5	4	85	2	1	1	1	1	2	1	1	2	2	1	2	2	6	2	199	0.8	72.6	4.5	32	1	1	1	1	1	1	1	1	1	14	14	1
1477	2010	2	10	67	1	1	1	2	2	1	2	2	2	2	2	2	2	6	2	119	0.76	102.6	3.9	25	1	1	3	3	1	3	2	1	1	18	48	2	3	1.1	71.1
1478	2012	0	7	46	1	1	1	1	1	2	2	1	2	2	2	2	2	6	2	101	1.2	69.4	3.9	16	1	1	1	2	1	4	2	1	1	14	99	3	3	1.35	58.1
1479	2005	0	8	52	1	1	1	1	2	2	2	1	2	2	2	2	2	6	2	177	0.8	108.1	4.3	22	1	1	1	2	1	7	2	2	1	13	13	3	3	1.7	45.3
1480	2006	0	4	72	1	1	2	1	1	2	1	2	2	2	2	2	2	6	2	147	2.5	27.2	4.1	18	1	1	1	2	1	1	2	2	1	26	86	3	3	0.6	141
1481	2005	1	1	72	1	1	1	1	1	2	2	2	1	2	2	2	2	6	2	198	1.1	70	4.6	32	1	1	1	2	1	7	2	1	1	2	98	1
1482	2012	2	0	82	2	1	1	1	1	2	2	1	2	2	2	2	2	6	2	67	0.75	73.1	3.3	19	1	2	1	1	1	1	1	1	2	3	43	2	3	1.3	41.7
1483	2012	0	10	70	1	4	1	1	1	2	2	1	2	2	2	2	2	6	2	167	0.9	88.8	3	33	1	1	1	2	1	1	2	2	1	45	67	1
1484	2006	8	4	82	1	1	2	1	1	2	2	1	2	2	2	2	2	6	2	180	2	34.2	3.9	28	1	2	1	2	2	8	2	1	1	26	40	1
1485	2012	7	36	26	1	1	1	2	2	2	2	2	2	2	2	2	2	6	2	120			5.26	28	1	1	1	8	4	8	2	1	1	42	89	2	3	1.6	55.9
1486	2012	8	11	67	1	1	1	1	1	2	1	1	2	2	2	2	2	6	2	177	0.95	79.3	3.4	22	1	1	1	2	1	4	2	1	1	27	47	2	3	1.9	37.8
1488	2010	0	12	84	1	1	2	1	1	2	2	1	2	2	2	2	2	6	2	149	1.83	38.5	3.2	33	1	1	2	9	1	4	2	1	1	16	16	1
1489	2006	6	4	66	2	1	1	1	1	2	2	2	1	2	2	2	2	6	2	200	0.7	89.1	4.1	29	1	1	1	1	1	7	2	1	1	19	19	1
1490	2010	0	2	56	2	1	1	1	1	2	2	1	2	2	2	2	2	6	2	69	0.7	92.1	4.1	36	1	1	1	2	2	8	2	2	1	4	4	1
1491	2006	0	6	49	2	1	1	1	1	2	2	2	1	2	2	2	2	6	2	166	0.8	81.2	4	31	1	1	1	1	1	7	2	2	1	10	10	1
1492	2006	1	27	75	2	1	1	1	2	1	2	2	2	2	2	2	2	6	2	136	0.9	65	2.9	32	1	1	1	1	1	1	2	1	1	45	45	1
1493	2012	1	0	59	2	1	1	1	1	1	2	2	2	2	2	2	1	8	2	112	0.7	91.2	5.5	22	1	1	3	6	2	8	1	1	2	7	57	2	3	0.9	68.2

## Sheet: Data Caption
	Variable	Variable Description	Label
/	NUMBER	Number of the patient'
/	YEAR	Year'
/	DAYS_IHD	Number of days in intermittent hemodialysis'		number #
/	DAYS_CVVHDF	Number of days in CVVHDF'		number #
/	AGE	Age (years)'		number #,#
/	GENDER	gender'	1 'Male' 2 'Female'
/	RACE	race'	1 'White' 2 'Black' 3 'Mixed races' 4 'Asian'
/	TYPE_REN_INJURY	Type of renal injury'	1 'Acute kindey injury' 2 'Non dialytic chronic kidney disease'
/	COM_DM	Comorbidities:DM '	1 'Yes' 2 'No'
/	COM_HYS	Comorbidities: hypertension '	1 'Yes' 2 'No'
/	COM_HD	Comorbidities: Hepatic Disesase '	1 'Yes' 2 'No'
/	COM_HF	Comorbidities: Heart Failure '	1 'Yes' 2 'No'
/	COM_CAD	Comorbidities: coronary artery disesase'	1 'Yes' 2 'No'
/	COM_CPOD	Comorbidities: chronic pulmonary obstructive disesase'	1 'Yes' 2 'No'
/	COM_HIV	'Comorbidades:SIDA'	1 'Yes' 2 'No'
/	COM_CA	Comorbidities:malignant solid tumor'	1 'Yes' 2 'No'
/	COM_HEMAT	Comorbidities:malignant hematologic disease'	1 'Yes' 2 'No'
/	COM_SOT	Comorbidities: solid organ transplant'	1 'Yes' 2 'No'
/	TYPE_SOT	Type of solid organ transplant'	2 'Liver' 3 'Heart' 5 'Lung' 6 'Not applicable' 8 'Multiorgan'
/	COM_BMT	Comorbidities: bone marrow transplant'	1 'Yes' 2 'No'
/	UREA_BEG	Urea beggining of dialysis'		number #,#
/	CREAT_BAS	Creatinine baseline value'		number #,#
/	GFR_BAS	Estimated GFR baseline value'		number #,#
/	CREAT_BEG	Creatinine beggining of dialysis'		number #,#
/	APACHE	'apache II'		number #
/	VAD	Vasopressors/inotropic drugs'	1 'Yes' 2 'No'
/	MV	Mechanical ventilation'	1 'Yes' 2 'No'
/	TYPE_PAT	Type of patient'	1 'Clinic' 2 'Elective surgery (>24h)' 3 'Urgency surgery (<=24h)'
/	REASON_ADM_ICU	Reason for ICU admission'	1 'Infection' 2 'Cardiovascular disease' 3 'Pancreatitis' 4 'Bleeding' 5 'Intoxication' 6 'Urgency surgery' 7 'Trauma surgery' 8 'Burn surgery' 9 'Elective surgery'
/	ETIOL_AKI	Etiology of acute kidney injury'	1 'Sepsis' 2 'Low cardiac output ' 3 'Nefrotoxicity' 4 'Rhabdomyolysis' 5 'Hepato renal syndrome' 6 'Glomeurolonephritis' 7 'NA'
/	SITE_SEPSIS	Identified site of infection'	1 'Urinary' 2 'Cutaneous' 3 'Abdominal' 4 'Cardiologic' 5 'Central Nervous System' 6 'Not identified' 7 'Pulmonar' 8 'NA'
/	MOD1_D	First dialysis modality'	1 'Hemodialysis' 2 'Continuous dialysis' 3 'Diálise Peritonial'
/	MOD_HD	Modality Hemodialysis'	1 'Yes' 2 'No'
/	MOD_CONT	Modality: Continuous dialysis'	1 'Yes' 2 'No'
/	DAYS_ICU	Lenght of stay in ICU (days)'
	DAYS_HOSP	Lenght of stay in hospital (days)'
/	OUT_ICU	Outcomes in ICU'	1 'Death' 2 'Dialysis dependet on ICU discharge' 3 'Recovery of renal function' 4 'Tranfered to another hospital'
/	OUT_HOSP_DISCH	Outcomes in hospital discharge'	1 'Death' 2 'Dialysis dependent on hospital discharge' 3 'Recovery of renal function' 4 'Not applicable' 5 'Transfered to another hospital'
/	CREAT_HOSP_DISCH	Creatinine value in hospital discharge'		number #,#
/	GFR_HOSP_DISCH	GFR in hospital discharge'		number #,#
